# Supplementary material for: Association of differential gene expression with imatinib mesylate and omacetaxine mepesuccinate toxicity in lymphoblastoid cell lines
Source: BMC Med Genomics. 2012 Aug 23;5:37. doi: 10.1186/1755-8794-5-37 (PMC3483163; doi:10.1186/1755-8794-5-37)
Supplement: Additional file 2 — Table S1. Clusterwise functional annotation of the significant probes. [file 1755-8794-5-37-S2.xls]

## Sheet: Supp Table 1 - Cluster 1
Original list		DAVID Annotations
ILMN_1651339		Annotation Cluster 1	Enrichment Score: 12.076443473382641
ILMN_1651347		Category	Term	Count	%	PValue	Genes	List Total	Pop Hits	Pop Total	Fold Enrichment	Bonferroni	Benjamini	FDR
ILMN_1651385		GOTERM_CC_FAT	GO:0005739~mitochondrion	141	11.8787	2.55736e-19	ILMN_1653115, ILMN_1675055, ILMN_1750981, ILMN_1701243, ILMN_1747903, ILMN_1753010, ILMN_1790973, ILMN_1721022, ILMN_1801119, ILMN_2406468, ILMN_1716053, ILMN_1773716, ILMN_1780153, ILMN_1751615, ILMN_1791332, ILMN_1793934, ILMN_1722838, ILMN_1711414, ILMN_1694011, ILMN_1739274, ILMN_1695576, ILMN_2122420, ILMN_1683059, ILMN_1778917, ILMN_1728975, ILMN_1706959, ILMN_1812312, ILMN_2382990, ILMN_16…	766	1087	12782	2.16451	1.24799e-16	1.24799e-16	3.67013e-16
ILMN_1651496		SP_PIR_KEYWORDS	mitochondrion	115	9.68829	7.06049e-17	ILMN_1653115, ILMN_1675055, ILMN_1750981, ILMN_1701243, ILMN_1753010, ILMN_1790973, ILMN_1801119, ILMN_2406468, ILMN_1721022, ILMN_1716053, ILMN_1773716, ILMN_1780153, ILMN_1751615, ILMN_1791332, ILMN_1793934, ILMN_1722838, ILMN_1711414, ILMN_1739274, ILMN_1695576, ILMN_2122420, ILMN_1683059, ILMN_1728975, ILMN_1706959, ILMN_1812312, ILMN_2382990, ILMN_1663512, ILMN_1663407, ILMN_1807397, ILMN_17…	1167	832	19235	2.27822	5.72875e-14	5.72875e-14	1.55431e-13
ILMN_1651826		SP_PIR_KEYWORDS	transit peptide	73	6.14996	5.39442e-13	ILMN_1653115, ILMN_1679971, ILMN_1701243, ILMN_2332990, ILMN_1753010, ILMN_2406468, ILMN_1812777, ILMN_1773716, ILMN_1751615, ILMN_1777584, ILMN_1791332, ILMN_1722838, ILMN_1699737, ILMN_1813207, ILMN_1747204, ILMN_2398995, ILMN_1739274, ILMN_2316540, ILMN_1765520, ILMN_1713966, ILMN_1722186, ILMN_1695576, ILMN_2122420, ILMN_1683059, ILMN_1728975, ILMN_2189993, ILMN_1812312, ILMN_2258268, ILMN_16…	1167	476	19235	2.52777	2.7836e-10	9.27867e-11	7.80276e-10
ILMN_1651964		UP_SEQ_FEATURE	transit peptide:Mitochondrion	72	6.06571	8.12386e-13	ILMN_1653115, ILMN_1679971, ILMN_1701243, ILMN_2332990, ILMN_1753010, ILMN_2406468, ILMN_1812777, ILMN_1773716, ILMN_1751615, ILMN_1791332, ILMN_1722838, ILMN_1699737, ILMN_1813207, ILMN_1747204, ILMN_2398995, ILMN_1739274, ILMN_2316540, ILMN_1765520, ILMN_1713966, ILMN_1722186, ILMN_1695576, ILMN_2122420, ILMN_1683059, ILMN_1728975, ILMN_2189993, ILMN_1812312, ILMN_1663512, ILMN_2258268, ILMN_17…	1167	467	19113	2.52507	2.09668e-09	2.09668e-09	1.43827e-09
ILMN_1652128		GOTERM_CC_FAT	GO:0044429~mitochondrial part	78	6.57119	7.63973e-11	ILMN_1667222, ILMN_1675055, ILMN_1750981, ILMN_1701243, ILMN_1747903, ILMN_1790973, ILMN_1801119, ILMN_1812777, ILMN_1773716, ILMN_1716053, ILMN_1777584, ILMN_1813489, ILMN_1791332, ILMN_1813207, ILMN_1805916, ILMN_1666597, ILMN_1747204, ILMN_1714623, ILMN_1739274, ILMN_2316540, ILMN_2354515, ILMN_1713966, ILMN_2122420, ILMN_1683059, ILMN_1728975, ILMN_1706959, ILMN_2189993, ILMN_1812312, ILMN_23…	766	595	12782	2.1875	3.72819e-08	1.24273e-08	1.0964e-07
ILMN_1652205		GOTERM_CC_FAT	GO:0031980~mitochondrial lumen	38	3.20135	2.19655e-08	ILMN_1721669, ILMN_1802706, ILMN_1701243, ILMN_1812777, ILMN_1721337, ILMN_1773716, ILMN_1777584, ILMN_1714990, ILMN_1779423, ILMN_1700168, ILMN_1813207, ILMN_2352009, ILMN_1772132, ILMN_1739274, ILMN_2316540, ILMN_1713966, ILMN_2122420, ILMN_2041327, ILMN_2356895, ILMN_2189424, ILMN_1683059, ILMN_2405915, ILMN_2356890, ILMN_1687403, ILMN_2189993, ILMN_1795218, ILMN_1718924, ILMN_1738369, ILMN_17…	766	227	12782	2.79337	1.07191e-05	1.78653e-06	3.15232e-05
ILMN_1652357		GOTERM_CC_FAT	GO:0005759~mitochondrial matrix	38	3.20135	2.19655e-08	ILMN_1721669, ILMN_1802706, ILMN_1701243, ILMN_1812777, ILMN_1721337, ILMN_1773716, ILMN_1777584, ILMN_1714990, ILMN_1779423, ILMN_1700168, ILMN_1813207, ILMN_2352009, ILMN_1772132, ILMN_1739274, ILMN_2316540, ILMN_1713966, ILMN_2122420, ILMN_2041327, ILMN_2356895, ILMN_2189424, ILMN_1683059, ILMN_2405915, ILMN_2356890, ILMN_1687403, ILMN_2189993, ILMN_1795218, ILMN_1718924, ILMN_1738369, ILMN_17…	766	227	12782	2.79337	1.07191e-05	1.78653e-06	3.15232e-05
ILMN_1652647
ILMN_1652753		Annotation Cluster 2	Enrichment Score: 7.7167757018155925
ILMN_1652777		Category	Term	Count	%	PValue	Genes	List Total	Pop Hits	Pop Total	Fold Enrichment	Bonferroni	Benjamini	FDR
ILMN_1653115		GOTERM_CC_FAT	GO:0005840~ribosome	42	3.53833	2.63557e-11	ILMN_1812777, ILMN_1773716, ILMN_1780153, ILMN_1722838, ILMN_1740429, ILMN_1673738, ILMN_1813207, ILMN_1711414, ILMN_2398995, ILMN_2316540, ILMN_1713966, ILMN_1695576, ILMN_2189993, ILMN_2112811, ILMN_1723874, ILMN_2219131, ILMN_1730391, ILMN_1658416, ILMN_1726391, ILMN_1744835, ILMN_1750722, ILMN_2348050, ILMN_1723729, ILMN_1748650, ILMN_1726743, ILMN_1721337, ILMN_1681324, ILMN_1779423, ILMN_16…	766	215	12782	3.25972	1.28616e-08	6.43079e-09	3.78236e-08
ILMN_1653163		GOTERM_BP_FAT	GO:0006412~translation	55	4.63353	7.09142e-11	ILMN_1733305, ILMN_1753010, ILMN_1812777, ILMN_1687430, ILMN_1773716, ILMN_1777584, ILMN_1673738, ILMN_1813207, ILMN_2398995, ILMN_2356672, ILMN_1770811, ILMN_2316540, ILMN_1765520, ILMN_1713966, ILMN_1695576, ILMN_1738369, ILMN_2112811, ILMN_1730391, ILMN_2219131, ILMN_1723874, ILMN_1658416, ILMN_1782635, ILMN_1746368, ILMN_1713380, ILMN_1744835, ILMN_1750722, ILMN_2348050, ILMN_1712487, ILMN_17…	849	331	13528	2.64765	2.01751e-07	2.01751e-07	1.26939e-07
ILMN_1653613		SP_PIR_KEYWORDS	ribosomal protein	37	3.1171	6.32785e-10	ILMN_2348050, ILMN_1812777, ILMN_1721337, ILMN_1773716, ILMN_1726743, ILMN_1748650, ILMN_1722838, ILMN_1779423, ILMN_1681324, ILMN_1673738, ILMN_1813207, ILMN_1711414, ILMN_2398995, ILMN_1663664, ILMN_2070072, ILMN_2316540, ILMN_1705908, ILMN_1712678, ILMN_1713966, ILMN_1695576, ILMN_2041327, ILMN_2356895, ILMN_2189424, ILMN_2138435, ILMN_2405915, ILMN_2356890, ILMN_1717490, ILMN_1687403, ILMN_21…	1167	188	19235	3.24388	3.26517e-07	6.53034e-08	9.15271e-07
ILMN_1653836		GOTERM_CC_FAT	GO:0000313~organellar ribosome	18	1.51643	9.99182e-10	ILMN_2041327, ILMN_2356895, ILMN_2189424, ILMN_2405915, ILMN_2356890, ILMN_1687403, ILMN_2189993, ILMN_1812777, ILMN_1773716, ILMN_1721337, ILMN_1779423, ILMN_1813207, ILMN_1695472, ILMN_1680703, ILMN_1730391, ILMN_1658416, ILMN_2121282, ILMN_2316540, ILMN_1726391, ILMN_1722905, ILMN_1713966	766	48	12782	6.25751	4.87601e-07	1.219e-07	1.43395e-06
ILMN_1654032		GOTERM_CC_FAT	GO:0005761~mitochondrial ribosome	18	1.51643	9.99182e-10	ILMN_2041327, ILMN_2356895, ILMN_2189424, ILMN_2405915, ILMN_2356890, ILMN_1687403, ILMN_2189993, ILMN_1812777, ILMN_1773716, ILMN_1721337, ILMN_1779423, ILMN_1813207, ILMN_1695472, ILMN_1680703, ILMN_1730391, ILMN_1658416, ILMN_2121282, ILMN_2316540, ILMN_1726391, ILMN_1722905, ILMN_1713966	766	48	12782	6.25751	4.87601e-07	1.219e-07	1.43395e-06
ILMN_1654392		GOTERM_MF_FAT	GO:0003735~structural constituent of ribosome	33	2.78012	6.33924e-09	ILMN_2348050, ILMN_1812777, ILMN_1723729, ILMN_1721337, ILMN_1773716, ILMN_1726743, ILMN_1748650, ILMN_1681324, ILMN_1673738, ILMN_1779423, ILMN_1813207, ILMN_2398995, ILMN_1663664, ILMN_2070072, ILMN_2316540, ILMN_1705908, ILMN_1712678, ILMN_1713966, ILMN_1695576, ILMN_2041327, ILMN_2356895, ILMN_2189424, ILMN_2405915, ILMN_2356890, ILMN_1717490, ILMN_1775508, ILMN_1695472, ILMN_1755664, ILMN_16…	791	168	12983	3.22406	5.69262e-06	5.69262e-06	9.87843e-06
ILMN_1654543		GOTERM_CC_FAT	GO:0030529~ribonucleoprotein complex	66	5.56024	6.97165e-09	ILMN_1719232, ILMN_1779404, ILMN_1693345, ILMN_1812777, ILMN_1780153, ILMN_1773716, ILMN_1809285, ILMN_1740429, ILMN_1722838, ILMN_1673738, ILMN_1813207, ILMN_1711414, ILMN_1797074, ILMN_2398995, ILMN_2316540, ILMN_2241775, ILMN_1713966, ILMN_1695576, ILMN_2189993, ILMN_1733667, ILMN_1737651, ILMN_2311518, ILMN_2112811, ILMN_1730391, ILMN_2219131, ILMN_1723874, ILMN_1658416, ILMN_2395285, ILMN_17…	766	515	12782	2.13849	3.40216e-06	6.80432e-07	1.00052e-05
ILMN_1654685		SP_PIR_KEYWORDS	ribonucleoprotein	44	3.70682	1.53646e-08	ILMN_1779404, ILMN_1812777, ILMN_1693345, ILMN_1773716, ILMN_1722838, ILMN_1673738, ILMN_1813207, ILMN_1711414, ILMN_2398995, ILMN_2316540, ILMN_2241775, ILMN_1713966, ILMN_1695576, ILMN_2189993, ILMN_2311518, ILMN_2112811, ILMN_1723874, ILMN_2219131, ILMN_1730391, ILMN_1658416, ILMN_1726391, ILMN_1744835, ILMN_2062754, ILMN_1750722, ILMN_2348050, ILMN_1726743, ILMN_1748650, ILMN_1721337, ILMN_17…	1167	279	19235	2.59938	7.92811e-06	1.32136e-06	2.22237e-05
ILMN_1655051		GOTERM_CC_FAT	GO:0033279~ribosomal subunit	21	1.76917	7.0314e-05	ILMN_1721337, ILMN_1740429, ILMN_1673738, ILMN_1813207, ILMN_2316540, ILMN_2070072, ILMN_1705908, ILMN_1713966, ILMN_1814823, ILMN_2189424, ILMN_2356895, ILMN_2405915, ILMN_1717490, ILMN_2356890, ILMN_2189993, ILMN_1695472, ILMN_1755664, ILMN_1680703, ILMN_1730391, ILMN_1723874, ILMN_2219131, ILMN_1658416, ILMN_1813389, ILMN_2121282, ILMN_1663220, ILMN_1748819, ILMN_1722905, ILMN_1750722	766	128	12782	2.73766	0.0337324	0.00263609	0.100862
ILMN_1655654		GOTERM_MF_FAT	GO:0005198~structural molecule activity	47	3.95956	0.120546	ILMN_1791726, ILMN_1812777, ILMN_1773716, ILMN_1756445, ILMN_1673738, ILMN_1813207, ILMN_1694011, ILMN_1690217, ILMN_2398995, ILMN_2316540, ILMN_1713966, ILMN_1695576, ILMN_1782389, ILMN_1814808, ILMN_2112811, ILMN_1723874, ILMN_1770641, ILMN_2219131, ILMN_1730391, ILMN_1658416, ILMN_1744835, ILMN_1750722, ILMN_2348050, ILMN_1723729, ILMN_1721337, ILMN_1748650, ILMN_1726743, ILMN_1681324, ILMN_17…	791	634	12983	1.21677	1	0.849081	86.4895
ILMN_1655694
ILMN_1655734		Annotation Cluster 3	Enrichment Score: 6.526927722145381
ILMN_1655921		Category	Term	Count	%	PValue	Genes	List Total	Pop Hits	Pop Total	Fold Enrichment	Bonferroni	Benjamini	FDR
ILMN_1656134		GOTERM_BP_FAT	GO:0044265~cellular macromolecule catabolic process	88	7.41365	2.43104e-09	ILMN_1713486, ILMN_1675055, ILMN_2298160, ILMN_1798712, ILMN_1809285, ILMN_1804812, ILMN_2405991, ILMN_1769520, ILMN_1725306, ILMN_1764549, ILMN_1778917, ILMN_1706553, ILMN_1753795, ILMN_2307455, ILMN_1733859, ILMN_2364971, ILMN_1751571, ILMN_1743992, ILMN_1807503, ILMN_1807994, ILMN_1723871, ILMN_2349006, ILMN_1786039, ILMN_1720442, ILMN_1712755, ILMN_2404512, ILMN_1814156, ILMN_2321485, ILMN_18…	849	725	13528	1.93406	6.91629e-06	3.45815e-06	4.35165e-06
ILMN_1656196		GOTERM_BP_FAT	GO:0009057~macromolecule catabolic process	90	7.58214	1.95605e-08	ILMN_1713486, ILMN_1675055, ILMN_2298160, ILMN_1798712, ILMN_1809285, ILMN_1804812, ILMN_2405991, ILMN_1769520, ILMN_1725306, ILMN_1764549, ILMN_1778917, ILMN_1706553, ILMN_1753795, ILMN_2144574, ILMN_2307455, ILMN_1733859, ILMN_2364971, ILMN_1751571, ILMN_1743992, ILMN_1807503, ILMN_1807994, ILMN_1723871, ILMN_2349006, ILMN_1786039, ILMN_1720442, ILMN_1712755, ILMN_2404512, ILMN_1814156, ILMN_23…	849	781	13528	1.83619	5.56482e-05	1.39123e-05	3.5014e-05
ILMN_1656274		GOTERM_BP_FAT	GO:0044257~cellular protein catabolic process	74	6.2342	3.56297e-08	ILMN_1713486, ILMN_1675055, ILMN_1774196, ILMN_2298160, ILMN_1703330, ILMN_1798712, ILMN_1804812, ILMN_2110281, ILMN_1812776, ILMN_1754489, ILMN_1747119, ILMN_1688639, ILMN_2350266, ILMN_2405991, ILMN_1769520, ILMN_1764549, ILMN_1725306, ILMN_1776102, ILMN_1862217, ILMN_1757742, ILMN_1753795, ILMN_2210837, ILMN_1761969, ILMN_2307455, ILMN_1733859, ILMN_1810474, ILMN_1712659, ILMN_2045911, ILMN_23…	849	603	13528	1.95542	0.000101361	2.02731e-05	6.37784e-05
ILMN_1656293		GOTERM_BP_FAT	GO:0030163~protein catabolic process	75	6.31845	5.91231e-08	ILMN_1713486, ILMN_1675055, ILMN_1774196, ILMN_2298160, ILMN_1703330, ILMN_1798712, ILMN_1804812, ILMN_2110281, ILMN_1812776, ILMN_1754489, ILMN_1747119, ILMN_1688639, ILMN_2350266, ILMN_2405991, ILMN_1769520, ILMN_1764549, ILMN_1725306, ILMN_1776102, ILMN_1862217, ILMN_1757742, ILMN_1753795, ILMN_2210837, ILMN_1761969, ILMN_2307455, ILMN_1733859, ILMN_1810474, ILMN_1712659, ILMN_2045911, ILMN_23…	849	622	13528	1.92131	0.000168191	2.80338e-05	0.000105832
ILMN_1656297		GOTERM_BP_FAT	GO:0051603~proteolysis involved in cellular protein catabolic process	73	6.14996	6.3472e-08	ILMN_1713486, ILMN_1675055, ILMN_1774196, ILMN_2298160, ILMN_1703330, ILMN_1798712, ILMN_1804812, ILMN_2110281, ILMN_1812776, ILMN_1754489, ILMN_1747119, ILMN_1688639, ILMN_2350266, ILMN_2405991, ILMN_1769520, ILMN_1764549, ILMN_1725306, ILMN_1776102, ILMN_1862217, ILMN_1757742, ILMN_1753795, ILMN_2210837, ILMN_1761969, ILMN_2307455, ILMN_1733859, ILMN_1810474, ILMN_1712659, ILMN_2045911, ILMN_23…	849	600	13528	1.93864	0.000180562	2.57965e-05	0.000113617
ILMN_1656540		GOTERM_BP_FAT	GO:0019941~modification-dependent protein catabolic process	70	5.89722	1.12703e-07	ILMN_1713486, ILMN_1675055, ILMN_1774196, ILMN_2298160, ILMN_1703330, ILMN_1798712, ILMN_1804812, ILMN_2110281, ILMN_1812776, ILMN_1754489, ILMN_1747119, ILMN_1688639, ILMN_2350266, ILMN_2405991, ILMN_1769520, ILMN_1764549, ILMN_1725306, ILMN_1776102, ILMN_1757742, ILMN_1753795, ILMN_2210837, ILMN_1761969, ILMN_2307455, ILMN_1733859, ILMN_1810474, ILMN_1712659, ILMN_2045911, ILMN_2364971, ILMN_17…	849	574	13528	1.94318	0.00032059	3.56262e-05	0.000201743
ILMN_1656822		GOTERM_BP_FAT	GO:0043632~modification-dependent macromolecule catabolic process	70	5.89722	1.12703e-07	ILMN_1713486, ILMN_1675055, ILMN_1774196, ILMN_2298160, ILMN_1703330, ILMN_1798712, ILMN_1804812, ILMN_2110281, ILMN_1812776, ILMN_1754489, ILMN_1747119, ILMN_1688639, ILMN_2350266, ILMN_2405991, ILMN_1769520, ILMN_1764549, ILMN_1725306, ILMN_1776102, ILMN_1757742, ILMN_1753795, ILMN_2210837, ILMN_1761969, ILMN_2307455, ILMN_1733859, ILMN_1810474, ILMN_1712659, ILMN_2045911, ILMN_2364971, ILMN_17…	849	574	13528	1.94318	0.00032059	3.56262e-05	0.000201743
ILMN_1657064		GOTERM_BP_FAT	GO:0006511~ubiquitin-dependent protein catabolic process	38	3.20135	3.91906e-07	ILMN_1814156, ILMN_1722662, ILMN_1684594, ILMN_1809010, ILMN_1798712, ILMN_2391141, ILMN_1804812, ILMN_1741253, ILMN_1666409, ILMN_1789283, ILMN_1733256, ILMN_1780887, ILMN_2383435, ILMN_1787680, ILMN_1776102, ILMN_1659523, ILMN_1728355, ILMN_1725306, ILMN_1764549, ILMN_1771139, ILMN_2210837, ILMN_1761969, ILMN_1775508, ILMN_2307455, ILMN_1736353, ILMN_1810474, ILMN_1712659, ILMN_1747146, ILMN_21…	849	242	13528	2.50204	0.00111435	0.000111491	0.000701522
ILMN_1657373		GOTERM_BP_FAT	GO:0006508~proteolysis	97	8.17186	0.000105718	ILMN_1713486, ILMN_1675055, ILMN_1760347, ILMN_1696347, ILMN_2298160, ILMN_1809488, ILMN_1798712, ILMN_1804812, ILMN_2383516, ILMN_2405991, ILMN_1789830, ILMN_1769520, ILMN_1764549, ILMN_1725306, ILMN_1753795, ILMN_1759801, ILMN_2307455, ILMN_1733859, ILMN_2364971, ILMN_2225735, ILMN_1751571, ILMN_1807503, ILMN_1807994, ILMN_1723871, ILMN_1786039, ILMN_2349006, ILMN_1712755, ILMN_2404512, ILMN_18…	849	1054	13528	1.46642	0.259761	0.0106847	0.189069
ILMN_1657483		SP_PIR_KEYWORDS	ubl conjugation pathway	49	4.12805	0.00160766	ILMN_1713486, ILMN_1675055, ILMN_1774196, ILMN_2298160, ILMN_1798712, ILMN_1703330, ILMN_2110281, ILMN_1804812, ILMN_1754489, ILMN_1812776, ILMN_1747119, ILMN_1688639, ILMN_2350266, ILMN_2405991, ILMN_1769520, ILMN_1764549, ILMN_1757742, ILMN_2210837, ILMN_1753795, ILMN_2307455, ILMN_1733859, ILMN_1810474, ILMN_2045911, ILMN_1670000, ILMN_1770515, ILMN_1660111, ILMN_1770641, ILMN_1729495, ILMN_17…	1167	509	19235	1.58672	0.564047	0.0575773	2.30035
ILMN_1657495
ILMN_1657612		Annotation Cluster 4	Enrichment Score: 4.799492239087401
ILMN_1657632		Category	Term	Count	%	PValue	Genes	List Total	Pop Hits	Pop Total	Fold Enrichment	Bonferroni	Benjamini	FDR
ILMN_1657754		GOTERM_CC_FAT	GO:0070013~intracellular organelle lumen	159	13.3951	9.03137e-08	ILMN_1759789, ILMN_2395981, ILMN_1701243, ILMN_1774839, ILMN_1655734, ILMN_1773716, ILMN_1783712, ILMN_1685631, ILMN_1747771, ILMN_1756445, ILMN_1804812, ILMN_1684306, ILMN_1718354, ILMN_1730307, ILMN_1797074, ILMN_1720542, ILMN_1739274, ILMN_2353697, ILMN_1655921, ILMN_1803853, ILMN_1725306, ILMN_1688971, ILMN_2122420, ILMN_1746704, ILMN_1742577, ILMN_1683059, ILMN_1778917, ILMN_2082244, ILMN_16…	766	1779	12782	1.49139	4.40721e-05	6.29614e-06	0.000129611
ILMN_1657955		GOTERM_CC_FAT	GO:0031974~membrane-enclosed lumen	163	13.7321	1.82753e-07	ILMN_1760347, ILMN_1759789, ILMN_2395981, ILMN_1701243, ILMN_1774839, ILMN_1655734, ILMN_1716053, ILMN_1773716, ILMN_1783712, ILMN_1685631, ILMN_1747771, ILMN_1756445, ILMN_1804812, ILMN_1684306, ILMN_1718354, ILMN_1730307, ILMN_1797074, ILMN_1720542, ILMN_1739274, ILMN_2353697, ILMN_1655921, ILMN_1803853, ILMN_1725306, ILMN_1688971, ILMN_2122420, ILMN_1746704, ILMN_1742577, ILMN_1683059, ILMN_20…	766	1856	12782	1.46548	8.91795e-05	1.11479e-05	0.000262273
ILMN_1658071		GOTERM_CC_FAT	GO:0043233~organelle lumen	160	13.4794	2.32657e-07	ILMN_1760347, ILMN_1759789, ILMN_2395981, ILMN_1701243, ILMN_1774839, ILMN_1655734, ILMN_1773716, ILMN_1783712, ILMN_1685631, ILMN_1747771, ILMN_1756445, ILMN_1804812, ILMN_1684306, ILMN_1718354, ILMN_1730307, ILMN_1797074, ILMN_1720542, ILMN_1739274, ILMN_2353697, ILMN_1655921, ILMN_1803853, ILMN_1725306, ILMN_1688971, ILMN_2122420, ILMN_1746704, ILMN_1742577, ILMN_1683059, ILMN_1778917, ILMN_20…	766	1820	12782	1.46696	0.00011353	1.26151e-05	0.00033389
ILMN_1658080		GOTERM_CC_FAT	GO:0031981~nuclear lumen	119	10.0253	0.000258169	ILMN_1759789, ILMN_2395981, ILMN_1774839, ILMN_1655734, ILMN_1783712, ILMN_1747771, ILMN_1685631, ILMN_1756445, ILMN_1804812, ILMN_1684306, ILMN_1718354, ILMN_1730307, ILMN_1797074, ILMN_1720542, ILMN_2353697, ILMN_1655921, ILMN_1803853, ILMN_1725306, ILMN_1688971, ILMN_1746704, ILMN_1742577, ILMN_1778917, ILMN_2082244, ILMN_1770892, ILMN_1658800, ILMN_1746276, ILMN_2086981, ILMN_1659411, ILMN_17…	766	1450	12782	1.36946	0.118387	0.00660977	0.369866
ILMN_1658121		GOTERM_CC_FAT	GO:0044451~nucleoplasm part	50	4.2123	0.00392193	ILMN_1759789, ILMN_1808110, ILMN_2388272, ILMN_2395981, ILMN_1771264, ILMN_1756445, ILMN_1732300, ILMN_1718354, ILMN_1730307, ILMN_1720542, ILMN_1685109, ILMN_1707631, ILMN_2353697, ILMN_1655921, ILMN_1725306, ILMN_1806023, ILMN_1656196, ILMN_1746704, ILMN_1778917, ILMN_1708077, ILMN_1770892, ILMN_1810474, ILMN_1658800, ILMN_1746276, ILMN_2086981, ILMN_1659411, ILMN_1699496, ILMN_2095840, ILMN_17…	766	555	12782	1.5033	0.85305	0.0767939	5.48344
ILMN_1658206		GOTERM_CC_FAT	GO:0005654~nucleoplasm	73	6.14996	0.00410496	ILMN_1759789, ILMN_1808110, ILMN_2395981, ILMN_2388272, ILMN_1771264, ILMN_1685631, ILMN_1756445, ILMN_1804812, ILMN_1732300, ILMN_1718354, ILMN_1730307, ILMN_1720542, ILMN_1685109, ILMN_1707631, ILMN_2353697, ILMN_1655921, ILMN_1725306, ILMN_1806023, ILMN_1656196, ILMN_1746704, ILMN_1778917, ILMN_2210837, ILMN_1708077, ILMN_1770892, ILMN_1810474, ILMN_1658800, ILMN_1803988, ILMN_1746276, ILMN_20…	766	882	12782	1.3811	0.865655	0.0771548	5.73238
ILMN_1658290
ILMN_1658407		Annotation Cluster 5	Enrichment Score: 4.104999567505181
ILMN_1658416		Category	Term	Count	%	PValue	Genes	List Total	Pop Hits	Pop Total	Fold Enrichment	Bonferroni	Benjamini	FDR
ILMN_1658422		GOTERM_BP_FAT	GO:0043161~proteasomal ubiquitin-dependent protein catabolic process	25	2.10615	1.2385e-08	ILMN_1814156, ILMN_1722662, ILMN_1809010, ILMN_1804812, ILMN_1666409, ILMN_1733256, ILMN_1789283, ILMN_2383435, ILMN_1787680, ILMN_1776102, ILMN_1728355, ILMN_2210837, ILMN_1771139, ILMN_1761969, ILMN_1736353, ILMN_1712659, ILMN_1786612, ILMN_2364971, ILMN_2155998, ILMN_2344130, ILMN_1751571, ILMN_1807994, ILMN_2376108, ILMN_1806017, ILMN_1720926, ILMN_1667016, ILMN_1732767, ILMN_1691809	849	102	13528	3.9054	3.52347e-05	1.1745e-05	2.21695e-05
ILMN_1658677		GOTERM_BP_FAT	GO:0010498~proteasomal protein catabolic process	25	2.10615	1.2385e-08	ILMN_1814156, ILMN_1722662, ILMN_1809010, ILMN_1804812, ILMN_1666409, ILMN_1733256, ILMN_1789283, ILMN_2383435, ILMN_1787680, ILMN_1776102, ILMN_1728355, ILMN_2210837, ILMN_1771139, ILMN_1761969, ILMN_1736353, ILMN_1712659, ILMN_1786612, ILMN_2364971, ILMN_2155998, ILMN_2344130, ILMN_1751571, ILMN_1807994, ILMN_2376108, ILMN_1806017, ILMN_1720926, ILMN_1667016, ILMN_1732767, ILMN_1691809	849	102	13528	3.9054	3.52347e-05	1.1745e-05	2.21695e-05
ILMN_1658800		SP_PIR_KEYWORDS	proteasome	17	1.43218	1.24658e-07	ILMN_1814156, ILMN_1722662, ILMN_1736353, ILMN_1809010, ILMN_2391141, ILMN_1786612, ILMN_2155998, ILMN_2344130, ILMN_1666409, ILMN_1652753, ILMN_2376108, ILMN_1806017, ILMN_1720926, ILMN_1733256, ILMN_2383435, ILMN_1732767, ILMN_1764549, ILMN_1776102, ILMN_1691809, ILMN_1728355	1167	56	19235	5.0036	6.43213e-05	9.189e-06	0.000180307
ILMN_1658835		GOTERM_CC_FAT	GO:0000502~proteasome complex	17	1.43218	3.70831e-07	ILMN_1814156, ILMN_1722662, ILMN_1736353, ILMN_1809010, ILMN_2391141, ILMN_1786612, ILMN_2155998, ILMN_2344130, ILMN_1666409, ILMN_1652753, ILMN_2376108, ILMN_1806017, ILMN_1720926, ILMN_1733256, ILMN_2383435, ILMN_1732767, ILMN_1764549, ILMN_1776102, ILMN_1691809, ILMN_1728355	766	61	12782	4.65039	0.000180949	1.64513e-05	0.000532186
ILMN_1658861		GOTERM_BP_FAT	GO:0006511~ubiquitin-dependent protein catabolic process	38	3.20135	3.91906e-07	ILMN_1814156, ILMN_1722662, ILMN_1684594, ILMN_1809010, ILMN_1798712, ILMN_2391141, ILMN_1804812, ILMN_1741253, ILMN_1666409, ILMN_1789283, ILMN_1733256, ILMN_1780887, ILMN_2383435, ILMN_1787680, ILMN_1776102, ILMN_1659523, ILMN_1728355, ILMN_1725306, ILMN_1764549, ILMN_1771139, ILMN_2210837, ILMN_1761969, ILMN_1775508, ILMN_2307455, ILMN_1736353, ILMN_1810474, ILMN_1712659, ILMN_1747146, ILMN_21…	849	242	13528	2.50204	0.00111435	0.000111491	0.000701522
ILMN_1658992		GOTERM_BP_FAT	GO:0031397~negative regulation of protein ubiquitination	19	1.60067	4.81871e-07	ILMN_1814156, ILMN_1742577, ILMN_1797367, ILMN_2210837, ILMN_1736353, ILMN_1809010, ILMN_2155998, ILMN_1804812, ILMN_1786612, ILMN_2203891, ILMN_2344130, ILMN_1666409, ILMN_2376108, ILMN_1806017, ILMN_1720926, ILMN_1733256, ILMN_2383435, ILMN_1732767, ILMN_1776102, ILMN_1691809, ILMN_1728355	849	74	13528	4.09117	0.00136998	0.000124622	0.000862562
ILMN_1659106		GOTERM_BP_FAT	GO:0051438~regulation of ubiquitin-protein ligase activity	19	1.60067	1.11108e-06	ILMN_1814156, ILMN_2210837, ILMN_1736353, ILMN_1809010, ILMN_2155998, ILMN_1804812, ILMN_1786612, ILMN_1654032, ILMN_2203891, ILMN_2344130, ILMN_1666409, ILMN_2376108, ILMN_1806017, ILMN_1720926, ILMN_1733256, ILMN_1719985, ILMN_2383435, ILMN_1732767, ILMN_1776102, ILMN_1691809, ILMN_1728355	849	78	13528	3.88137	0.00315605	0.000263385	0.00198886
ILMN_1659206		GOTERM_BP_FAT	GO:0051340~regulation of ligase activity	19	1.60067	1.99725e-06	ILMN_1814156, ILMN_2210837, ILMN_1736353, ILMN_1809010, ILMN_2155998, ILMN_1804812, ILMN_1786612, ILMN_1654032, ILMN_2203891, ILMN_2344130, ILMN_1666409, ILMN_2376108, ILMN_1806017, ILMN_1720926, ILMN_1733256, ILMN_1719985, ILMN_2383435, ILMN_1732767, ILMN_1776102, ILMN_1691809, ILMN_1728355	849	81	13528	3.73761	0.00566608	0.000436996	0.00357509
ILMN_1659270		GOTERM_BP_FAT	GO:0051444~negative regulation of ubiquitin-protein ligase activity	17	1.43218	2.6962e-06	ILMN_1814156, ILMN_2210837, ILMN_1736353, ILMN_1809010, ILMN_1804812, ILMN_1786612, ILMN_2155998, ILMN_2203891, ILMN_2344130, ILMN_1666409, ILMN_2376108, ILMN_1806017, ILMN_1720926, ILMN_1733256, ILMN_2383435, ILMN_1732767, ILMN_1776102, ILMN_1691809, ILMN_1728355	849	67	13528	4.04297	0.00764135	0.000547757	0.00482618
ILMN_1659339		GOTERM_BP_FAT	GO:0051352~negative regulation of ligase activity	17	1.43218	2.6962e-06	ILMN_1814156, ILMN_2210837, ILMN_1736353, ILMN_1809010, ILMN_1804812, ILMN_1786612, ILMN_2155998, ILMN_2203891, ILMN_2344130, ILMN_1666409, ILMN_2376108, ILMN_1806017, ILMN_1720926, ILMN_1733256, ILMN_2383435, ILMN_1732767, ILMN_1776102, ILMN_1691809, ILMN_1728355	849	67	13528	4.04297	0.00764135	0.000547757	0.00482618
ILMN_1659411		GOTERM_BP_FAT	GO:0031396~regulation of protein ubiquitination	21	1.76917	3.15156e-06	ILMN_1814156, ILMN_1742577, ILMN_1797367, ILMN_2210837, ILMN_1736353, ILMN_1809010, ILMN_2155998, ILMN_1786612, ILMN_1804812, ILMN_1654032, ILMN_2203891, ILMN_2344130, ILMN_1666409, ILMN_2376108, ILMN_1806017, ILMN_1720926, ILMN_1733256, ILMN_1719985, ILMN_2383435, ILMN_1732767, ILMN_1776102, ILMN_1691809, ILMN_1728355	849	100	13528	3.34615	0.00892613	0.000597568	0.00564125
ILMN_1659523		GOTERM_BP_FAT	GO:0031400~negative regulation of protein modification process	23	1.93766	4.04861e-06	ILMN_1814156, ILMN_1809010, ILMN_1804812, ILMN_1666409, ILMN_1733256, ILMN_1742238, ILMN_2383435, ILMN_1728355, ILMN_1776102, ILMN_1806023, ILMN_1742577, ILMN_1797367, ILMN_2210837, ILMN_1736353, ILMN_1786612, ILMN_2155998, ILMN_1729123, ILMN_2344130, ILMN_2203891, ILMN_2376108, ILMN_1720926, ILMN_1806017, ILMN_1732767, ILMN_2404512, ILMN_1691809	849	119	13528	3.07969	0.0114522	0.000719636	0.0072469
ILMN_1660111		GOTERM_BP_FAT	GO:0051436~negative regulation of ubiquitin-protein ligase activity during mitotic cell cycle	16	1.34794	8.65655e-06	ILMN_1814156, ILMN_2210837, ILMN_1736353, ILMN_1809010, ILMN_1804812, ILMN_1786612, ILMN_2155998, ILMN_2344130, ILMN_1666409, ILMN_2376108, ILMN_1806017, ILMN_1720926, ILMN_1733256, ILMN_2383435, ILMN_1732767, ILMN_1776102, ILMN_1691809, ILMN_1728355	849	65	13528	3.92223	0.0243272	0.00129537	0.0154944
ILMN_1660186		GOTERM_BP_FAT	GO:0031145~anaphase-promoting complex-dependent proteasomal ubiquitin-dependent protein catabolic process	16	1.34794	8.65655e-06	ILMN_1814156, ILMN_2210837, ILMN_1736353, ILMN_1809010, ILMN_1804812, ILMN_1786612, ILMN_2155998, ILMN_2344130, ILMN_1666409, ILMN_2376108, ILMN_1806017, ILMN_1720926, ILMN_1733256, ILMN_2383435, ILMN_1732767, ILMN_1776102, ILMN_1691809, ILMN_1728355	849	65	13528	3.92223	0.0243272	0.00129537	0.0154944
ILMN_1660275		GOTERM_BP_FAT	GO:0051437~positive regulation of ubiquitin-protein ligase activity during mitotic cell cycle	16	1.34794	1.55221e-05	ILMN_1814156, ILMN_2210837, ILMN_1736353, ILMN_1809010, ILMN_1804812, ILMN_1786612, ILMN_2155998, ILMN_2344130, ILMN_1666409, ILMN_2376108, ILMN_1806017, ILMN_1720926, ILMN_1733256, ILMN_2383435, ILMN_1732767, ILMN_1776102, ILMN_1691809, ILMN_1728355	849	68	13528	3.74919	0.0431999	0.0020053	0.0277815
ILMN_1660462		GOTERM_BP_FAT	GO:0051443~positive regulation of ubiquitin-protein ligase activity	16	1.34794	2.24421e-05	ILMN_1814156, ILMN_2210837, ILMN_1736353, ILMN_1809010, ILMN_1804812, ILMN_1786612, ILMN_2155998, ILMN_2344130, ILMN_1666409, ILMN_2376108, ILMN_1806017, ILMN_1720926, ILMN_1733256, ILMN_2383435, ILMN_1732767, ILMN_1776102, ILMN_1691809, ILMN_1728355	849	70	13528	3.64207	0.0618529	0.00277218	0.0401646
ILMN_1660837		GOTERM_BP_FAT	GO:0051439~regulation of ubiquitin-protein ligase activity during mitotic cell cycle	16	1.34794	2.68291e-05	ILMN_1814156, ILMN_2210837, ILMN_1736353, ILMN_1809010, ILMN_1804812, ILMN_1786612, ILMN_2155998, ILMN_2344130, ILMN_1666409, ILMN_2376108, ILMN_1806017, ILMN_1720926, ILMN_1733256, ILMN_2383435, ILMN_1732767, ILMN_1776102, ILMN_1691809, ILMN_1728355	849	71	13528	3.59077	0.0734895	0.00317536	0.0480142
ILMN_1661282		GOTERM_BP_FAT	GO:0051351~positive regulation of ligase activity	16	1.34794	3.79251e-05	ILMN_1814156, ILMN_2210837, ILMN_1736353, ILMN_1809010, ILMN_1804812, ILMN_1786612, ILMN_2155998, ILMN_2344130, ILMN_1666409, ILMN_2376108, ILMN_1806017, ILMN_1720926, ILMN_1733256, ILMN_2383435, ILMN_1732767, ILMN_1776102, ILMN_1691809, ILMN_1728355	849	73	13528	3.49239	0.102282	0.00414136	0.0678654
ILMN_1661424		GOTERM_BP_FAT	GO:0031398~positive regulation of protein ubiquitination	17	1.43218	5.61994e-05	ILMN_1814156, ILMN_2210837, ILMN_1736353, ILMN_1809010, ILMN_1804812, ILMN_1786612, ILMN_2155998, ILMN_2203891, ILMN_2344130, ILMN_1666409, ILMN_2376108, ILMN_1806017, ILMN_1720926, ILMN_1733256, ILMN_2383435, ILMN_1732767, ILMN_1776102, ILMN_1691809, ILMN_1728355	849	84	13528	3.22475	0.147764	0.00590442	0.100551
ILMN_1661594		KEGG_PATHWAY	hsa03050:Proteasome	11	0.926706	0.000178184	ILMN_1814156, ILMN_2344130, ILMN_1666409, ILMN_2376108, ILMN_1733256, ILMN_1806017, ILMN_1736353, ILMN_1809010, ILMN_1728355, ILMN_1691809, ILMN_2155998, ILMN_1786612	280	47	5085	4.25038	0.0265494	0.0265494	0.212818
ILMN_1661622		GOTERM_BP_FAT	GO:0032269~negative regulation of cellular protein metabolic process	25	2.10615	0.000367375	ILMN_1814156, ILMN_1687430, ILMN_1809010, ILMN_1731941, ILMN_1804812, ILMN_1666409, ILMN_2356672, ILMN_1742238, ILMN_1733256, ILMN_2383435, ILMN_1806023, ILMN_1728355, ILMN_1776102, ILMN_1742577, ILMN_1797367, ILMN_2210837, ILMN_1736353, ILMN_1786612, ILMN_2155998, ILMN_2203891, ILMN_1729123, ILMN_2344130, ILMN_2376108, ILMN_1806017, ILMN_1720926, ILMN_1732767, ILMN_2404512, ILMN_1691809	849	180	13528	2.21306	0.648439	0.0321401	0.655576
ILMN_1661627		GOTERM_BP_FAT	GO:0051248~negative regulation of protein metabolic process	25	2.10615	0.000644247	ILMN_1814156, ILMN_1687430, ILMN_1809010, ILMN_1731941, ILMN_1804812, ILMN_1666409, ILMN_2356672, ILMN_1742238, ILMN_1733256, ILMN_2383435, ILMN_1806023, ILMN_1728355, ILMN_1776102, ILMN_1742577, ILMN_1797367, ILMN_2210837, ILMN_1736353, ILMN_1786612, ILMN_2155998, ILMN_2203891, ILMN_1729123, ILMN_2344130, ILMN_2376108, ILMN_1806017, ILMN_1720926, ILMN_1732767, ILMN_2404512, ILMN_1691809	849	187	13528	2.13022	0.840142	0.0510365	1.14697
ILMN_1661683		GOTERM_BP_FAT	GO:0031399~regulation of protein modification process	33	2.78012	0.00172419	ILMN_1814156, ILMN_1746494, ILMN_1675055, ILMN_1801119, ILMN_1809010, ILMN_1804812, ILMN_1674390, ILMN_1654032, ILMN_1762594, ILMN_1666409, ILMN_1721704, ILMN_1742238, ILMN_1733256, ILMN_2383435, ILMN_1806023, ILMN_1776102, ILMN_1728355, ILMN_1742577, ILMN_1797367, ILMN_1732318, ILMN_2210837, ILMN_1812312, ILMN_1708077, ILMN_1736353, ILMN_1786612, ILMN_2155998, ILMN_2203891, ILMN_1729123, ILMN_23…	849	295	13528	1.78245	0.992624	0.101231	3.0418
ILMN_1661945		GOTERM_BP_FAT	GO:0000278~mitotic cell cycle	37	3.1171	0.00576424	ILMN_1814156, ILMN_1791726, ILMN_1656822, ILMN_2151048, ILMN_1758719, ILMN_1802669, ILMN_1801119, ILMN_1809010, ILMN_1734096, ILMN_1685631, ILMN_1804812, ILMN_1756445, ILMN_1664921, ILMN_1666409, ILMN_1733256, ILMN_2383435, ILMN_2353697, ILMN_1776102, ILMN_1728355, ILMN_1755818, ILMN_1656540, ILMN_1656196, ILMN_2210837, ILMN_1736353, ILMN_1810474, ILMN_2155998, ILMN_1786612, ILMN_2162234, ILMN_16…	849	370	13528	1.5934	1	0.250642	9.83063
ILMN_1662318		GOTERM_BP_FAT	GO:0032268~regulation of cellular protein metabolic process	44	3.70682	0.00926459	ILMN_1733305, ILMN_1675055, ILMN_1801119, ILMN_1693345, ILMN_1687430, ILMN_1804812, ILMN_1674390, ILMN_2356672, ILMN_1765520, ILMN_1721704, ILMN_1776102, ILMN_1806023, ILMN_1742577, ILMN_1732318, ILMN_2210837, ILMN_1812312, ILMN_1708077, ILMN_1786612, ILMN_2344130, ILMN_1746368, ILMN_1720926, ILMN_1806017, ILMN_1720442, ILMN_1713380, ILMN_2404512, ILMN_1814156, ILMN_1746494, ILMN_1809010, ILMN_17…	849	474	13528	1.47911	1	0.334618	15.3472
ILMN_1662619		GOTERM_BP_FAT	GO:0031401~positive regulation of protein modification process	21	1.76917	0.0134988	ILMN_1814156, ILMN_1746494, ILMN_2210837, ILMN_1801119, ILMN_1736353, ILMN_1809010, ILMN_2155998, ILMN_1786612, ILMN_1804812, ILMN_2203891, ILMN_1729123, ILMN_2344130, ILMN_1762594, ILMN_1666409, ILMN_2376108, ILMN_1806017, ILMN_1721704, ILMN_1720926, ILMN_1733256, ILMN_2383435, ILMN_1732767, ILMN_1776102, ILMN_1728355, ILMN_1691809	849	187	13528	1.78938	1	0.419919	21.5948
ILMN_1662799		GOTERM_BP_FAT	GO:0043086~negative regulation of catalytic activity	26	2.1904	0.0424273	ILMN_1814156, ILMN_1804490, ILMN_1809010, ILMN_1804812, ILMN_1813275, ILMN_2310253, ILMN_1666409, ILMN_1733256, ILMN_2383435, ILMN_1776102, ILMN_1728355, ILMN_2309228, ILMN_2210837, ILMN_1736353, ILMN_1671809, ILMN_1786612, ILMN_2155998, ILMN_1795876, ILMN_2203891, ILMN_1729123, ILMN_2344130, ILMN_1705769, ILMN_1749662, ILMN_2376108, ILMN_1691860, ILMN_1806017, ILMN_1720926, ILMN_1732767, ILMN_16…	849	277	13528	1.49561	1	0.719606	53.9778
ILMN_1663002		GOTERM_BP_FAT	GO:0044092~negative regulation of molecular function	30	2.52738	0.0471373	ILMN_1814156, ILMN_1804490, ILMN_1809010, ILMN_1804812, ILMN_1813275, ILMN_2310253, ILMN_1762594, ILMN_1666409, ILMN_1733256, ILMN_2383435, ILMN_1776102, ILMN_1728355, ILMN_2309228, ILMN_1742577, ILMN_2210837, ILMN_1763634, ILMN_1736353, ILMN_1661683, ILMN_1671809, ILMN_1786612, ILMN_2155998, ILMN_1795876, ILMN_2203891, ILMN_1729123, ILMN_2344130, ILMN_1705769, ILMN_1749662, ILMN_2376108, ILMN_16…	849	334	13528	1.4312	1	0.74683	57.8657
ILMN_1663158		GOTERM_BP_FAT	GO:0022402~cell cycle process	46	3.87532	0.0572289	ILMN_1656822, ILMN_1791726, ILMN_1693766, ILMN_1802669, ILMN_1801119, ILMN_2370910, ILMN_1685631, ILMN_1756445, ILMN_1804812, ILMN_2353697, ILMN_1776102, ILMN_1656196, ILMN_2210837, ILMN_1708077, ILMN_1810474, ILMN_1786612, ILMN_1689123, ILMN_1741572, ILMN_2344130, ILMN_1651385, ILMN_1802392, ILMN_1720926, ILMN_1806017, ILMN_1693108, ILMN_1802615, ILMN_1788363, ILMN_1814156, ILMN_2151048, ILMN_17…	849	565	13528	1.29728	1	0.788264	65.1772
ILMN_1663220		GOTERM_BP_FAT	GO:0032270~positive regulation of cellular protein metabolic process	22	1.85341	0.059634	ILMN_1814156, ILMN_1746494, ILMN_1801119, ILMN_1809010, ILMN_1804812, ILMN_1762594, ILMN_1666409, ILMN_1733256, ILMN_1721704, ILMN_2383435, ILMN_1728355, ILMN_1776102, ILMN_1732318, ILMN_2210837, ILMN_1736353, ILMN_1786612, ILMN_2155998, ILMN_1729123, ILMN_2344130, ILMN_2203891, ILMN_2376108, ILMN_1720926, ILMN_1806017, ILMN_1732767, ILMN_1691809	849	233	13528	1.5045	1	0.793184	66.7336
ILMN_1663407		GOTERM_BP_FAT	GO:0051247~positive regulation of protein metabolic process	22	1.85341	0.0842241	ILMN_1814156, ILMN_1746494, ILMN_1801119, ILMN_1809010, ILMN_1804812, ILMN_1762594, ILMN_1666409, ILMN_1733256, ILMN_1721704, ILMN_2383435, ILMN_1728355, ILMN_1776102, ILMN_1732318, ILMN_2210837, ILMN_1736353, ILMN_1786612, ILMN_2155998, ILMN_1729123, ILMN_2344130, ILMN_2203891, ILMN_2376108, ILMN_1720926, ILMN_1806017, ILMN_1732767, ILMN_1691809	849	243	13528	1.44259	1	0.87149	79.2979
ILMN_1663512		GOTERM_BP_FAT	GO:0043085~positive regulation of catalytic activity	40	3.36984	0.139391	ILMN_1814156, ILMN_2348243, ILMN_1746494, ILMN_1675055, ILMN_1714067, ILMN_1752226, ILMN_2332990, ILMN_1801119, ILMN_1721022, ILMN_1809010, ILMN_1691364, ILMN_2315694, ILMN_1804812, ILMN_1674390, ILMN_2310589, ILMN_1666409, ILMN_1721704, ILMN_1733256, ILMN_2405991, ILMN_2383435, ILMN_1776102, ILMN_1728355, ILMN_1750256, ILMN_1862217, ILMN_2114422, ILMN_1797367, ILMN_1732318, ILMN_2210837, ILMN_17…	849	520	13528	1.2257	1	0.93528	93.1923
ILMN_1663664		GOTERM_BP_FAT	GO:0044093~positive regulation of molecular function	43	3.62258	0.198363	ILMN_1675055, ILMN_1714067, ILMN_2332990, ILMN_1721022, ILMN_1801119, ILMN_1804812, ILMN_1674390, ILMN_2405991, ILMN_1721704, ILMN_1750256, ILMN_1776102, ILMN_1862217, ILMN_1767233, ILMN_1732318, ILMN_2210837, ILMN_1708077, ILMN_1729281, ILMN_1786612, ILMN_2344130, ILMN_2181445, ILMN_1806017, ILMN_1720926, ILMN_2183409, ILMN_2404512, ILMN_1814156, ILMN_2348243, ILMN_1746494, ILMN_1752226, ILMN_18…	849	586	13528	1.16922	1	0.965396	98.0894
ILMN_1663667
ILMN_1663827		Annotation Cluster 6	Enrichment Score: 3.7980995867101495
ILMN_1663954		Category	Term	Count	%	PValue	Genes	List Total	Pop Hits	Pop Total	Fold Enrichment	Bonferroni	Benjamini	FDR
ILMN_1664012		GOTERM_CC_FAT	GO:0044429~mitochondrial part	78	6.57119	7.63973e-11	ILMN_1667222, ILMN_1675055, ILMN_1750981, ILMN_1701243, ILMN_1747903, ILMN_1790973, ILMN_1801119, ILMN_1812777, ILMN_1773716, ILMN_1716053, ILMN_1777584, ILMN_1813489, ILMN_1791332, ILMN_1813207, ILMN_1805916, ILMN_1666597, ILMN_1747204, ILMN_1714623, ILMN_1739274, ILMN_2316540, ILMN_2354515, ILMN_1713966, ILMN_2122420, ILMN_1683059, ILMN_1728975, ILMN_1706959, ILMN_2189993, ILMN_1812312, ILMN_23…	766	595	12782	2.1875	3.72819e-08	1.24273e-08	1.0964e-07
ILMN_1664068		GOTERM_CC_FAT	GO:0031090~organelle membrane	97	8.17186	7.84271e-05	ILMN_1746856, ILMN_1675055, ILMN_1750981, ILMN_1747903, ILMN_2350315, ILMN_1790973, ILMN_1801119, ILMN_1716053, ILMN_1809488, ILMN_1683916, ILMN_1791332, ILMN_1694011, ILMN_2388701, ILMN_1799853, ILMN_1749011, ILMN_2122420, ILMN_1656293, ILMN_1728975, ILMN_1763634, ILMN_1706959, ILMN_2382990, ILMN_1812312, ILMN_1663512, ILMN_1751627, ILMN_1663407, ILMN_1807397, ILMN_2397571, ILMN_1746276, ILMN_16…	766	1096	12782	1.47683	0.0375507	0.00254834	0.112494
ILMN_1664303		GOTERM_CC_FAT	GO:0005740~mitochondrial envelope	46	3.87532	9.68288e-05	ILMN_1667222, ILMN_1675055, ILMN_1750981, ILMN_1747903, ILMN_1801119, ILMN_1790973, ILMN_1716053, ILMN_1791332, ILMN_1813489, ILMN_1805916, ILMN_1666597, ILMN_1747204, ILMN_1714623, ILMN_2354515, ILMN_2122420, ILMN_1683059, ILMN_1728975, ILMN_1706959, ILMN_2382990, ILMN_1812312, ILMN_1663512, ILMN_1663407, ILMN_1807397, ILMN_1803988, ILMN_1799598, ILMN_2187718, ILMN_1760741, ILMN_1651385, ILMN_21…	766	419	12782	1.83195	0.0461556	0.00294906	0.138871
ILMN_1664750		GOTERM_CC_FAT	GO:0031966~mitochondrial membrane	43	3.62258	0.000193279	ILMN_1741392, ILMN_1667222, ILMN_1675055, ILMN_1750981, ILMN_1747903, ILMN_1790973, ILMN_1801119, ILMN_1716053, ILMN_1748650, ILMN_1813489, ILMN_1791332, ILMN_1663002, ILMN_1737685, ILMN_1805916, ILMN_1666597, ILMN_1777976, ILMN_2352009, ILMN_1772132, ILMN_1714623, ILMN_2354515, ILMN_1815115, ILMN_2246661, ILMN_2122420, ILMN_1810514, ILMN_1728975, ILMN_1706959, ILMN_1812312, ILMN_2382990, ILMN_16…	766	394	12782	1.82114	0.0900167	0.0052268	0.277021
ILMN_1664828		GOTERM_CC_FAT	GO:0005743~mitochondrial inner membrane	33	2.78012	0.00148943	ILMN_1667222, ILMN_1741392, ILMN_1750981, ILMN_1747903, ILMN_1790973, ILMN_1748650, ILMN_1716053, ILMN_1791332, ILMN_1663002, ILMN_1737685, ILMN_1805916, ILMN_1777976, ILMN_2352009, ILMN_1772132, ILMN_1714623, ILMN_2354515, ILMN_1815115, ILMN_2246661, ILMN_2122420, ILMN_1810514, ILMN_1728975, ILMN_1706959, ILMN_1812312, ILMN_1663512, ILMN_1784641, ILMN_1663407, ILMN_1807397, ILMN_1671191, ILMN_16…	766	306	12782	1.79954	0.516828	0.0357158	2.11639
ILMN_1664921		GOTERM_CC_FAT	GO:0031967~organelle envelope	55	4.63353	0.00340887	ILMN_1667222, ILMN_1675055, ILMN_1750981, ILMN_1747903, ILMN_1790973, ILMN_1801119, ILMN_1716053, ILMN_1813489, ILMN_1791332, ILMN_1805916, ILMN_1666597, ILMN_1747204, ILMN_1714623, ILMN_2354515, ILMN_2122420, ILMN_1683059, ILMN_1728975, ILMN_1706959, ILMN_2382990, ILMN_1812312, ILMN_1684746, ILMN_1663512, ILMN_1663407, ILMN_1807397, ILMN_1803988, ILMN_1746276, ILMN_1799598, ILMN_2187718, ILMN_17…	766	620	12782	1.48027	0.811069	0.0729467	4.78237
ILMN_1665049		GOTERM_CC_FAT	GO:0031975~envelope	55	4.63353	0.00367017	ILMN_1667222, ILMN_1675055, ILMN_1750981, ILMN_1747903, ILMN_1790973, ILMN_1801119, ILMN_1716053, ILMN_1813489, ILMN_1791332, ILMN_1805916, ILMN_1666597, ILMN_1747204, ILMN_1714623, ILMN_2354515, ILMN_2122420, ILMN_1683059, ILMN_1728975, ILMN_1706959, ILMN_2382990, ILMN_1812312, ILMN_1684746, ILMN_1663512, ILMN_1663407, ILMN_1807397, ILMN_1803988, ILMN_1746276, ILMN_1799598, ILMN_2187718, ILMN_17…	766	622	12782	1.47551	0.833762	0.0750491	5.14002
ILMN_1665117		GOTERM_CC_FAT	GO:0019866~organelle inner membrane	33	2.78012	0.00462384	ILMN_1667222, ILMN_1741392, ILMN_1750981, ILMN_1747903, ILMN_1790973, ILMN_1748650, ILMN_1716053, ILMN_1791332, ILMN_1663002, ILMN_1737685, ILMN_1805916, ILMN_1777976, ILMN_2352009, ILMN_1772132, ILMN_1714623, ILMN_2354515, ILMN_1815115, ILMN_2246661, ILMN_2122420, ILMN_1810514, ILMN_1728975, ILMN_1706959, ILMN_1812312, ILMN_1663512, ILMN_1784641, ILMN_1663407, ILMN_1807397, ILMN_1671191, ILMN_16…	766	329	12782	1.67374	0.895823	0.0833111	6.4348
ILMN_1665205		SP_PIR_KEYWORDS	mitochondrion inner membrane	22	1.85341	0.00679285	ILMN_1741392, ILMN_1750981, ILMN_1790973, ILMN_1751615, ILMN_1791332, ILMN_1737685, ILMN_2352009, ILMN_1777976, ILMN_1772132, ILMN_1815115, ILMN_2354515, ILMN_1810514, ILMN_1706959, ILMN_1812312, ILMN_1663512, ILMN_1663407, ILMN_1784641, ILMN_1807397, ILMN_1671191, ILMN_1667257, ILMN_1768251, ILMN_1737738, ILMN_1758034, ILMN_1681016, ILMN_1806408	1167	193	19235	1.87883	0.970314	0.154206	9.38842
ILMN_1665291
ILMN_1665508		Annotation Cluster 7	Enrichment Score: 3.2093714782203207
ILMN_1665621		Category	Term	Count	%	PValue	Genes	List Total	Pop Hits	Pop Total	Fold Enrichment	Bonferroni	Benjamini	FDR
ILMN_1665686		GOTERM_MF_FAT	GO:0000166~nucleotide binding	180	15.1643	4.10256e-05	ILMN_1791726, ILMN_2103591, ILMN_1771697, ILMN_2222984, ILMN_1804629, ILMN_1714067, ILMN_1774839, ILMN_1701243, ILMN_2370910, ILMN_2376263, ILMN_1808789, ILMN_1776858, ILMN_1722491, ILMN_1806122, ILMN_2405991, ILMN_1798063, ILMN_1742577, ILMN_1778917, ILMN_1760683, ILMN_2382990, ILMN_1727490, ILMN_1738369, ILMN_1689989, ILMN_1804822, ILMN_1733667, ILMN_1813846, ILMN_1660837, ILMN_1760121, ILMN_24…	791	2245	12983	1.316	0.0361713	0.0122055	0.063911
ILMN_1665736		GOTERM_MF_FAT	GO:0017076~purine nucleotide binding	157	13.2266	5.456e-05	ILMN_1771697, ILMN_2103591, ILMN_1791726, ILMN_2150000, ILMN_1746856, ILMN_1804629, ILMN_1714067, ILMN_1701243, ILMN_1753010, ILMN_1716053, ILMN_2370910, ILMN_2376263, ILMN_1808789, ILMN_1674390, ILMN_1776858, ILMN_1770690, ILMN_1722491, ILMN_2405991, ILMN_1806122, ILMN_1798063, ILMN_1742577, ILMN_1778917, ILMN_1673649, ILMN_2382990, ILMN_2341793, ILMN_1727490, ILMN_1805742, ILMN_2307455, ILMN_17…	791	1918	12983	1.34354	0.0478153	0.00975138	0.0849869
ILMN_1665831		GOTERM_MF_FAT	GO:0032555~purine ribonucleotide binding	149	12.5527	0.000138081	ILMN_1771697, ILMN_1791726, ILMN_2103591, ILMN_1746856, ILMN_1804629, ILMN_1714067, ILMN_1701243, ILMN_1753010, ILMN_1716053, ILMN_2370910, ILMN_2376263, ILMN_1808789, ILMN_1674390, ILMN_1770690, ILMN_1722491, ILMN_2405991, ILMN_1806122, ILMN_1798063, ILMN_1742577, ILMN_1778917, ILMN_1673649, ILMN_2382990, ILMN_2341793, ILMN_1727490, ILMN_1805742, ILMN_2307455, ILMN_1729281, ILMN_1738369, ILMN_16…	791	1836	12983	1.33202	0.116625	0.0204554	0.214955
ILMN_1666409		GOTERM_MF_FAT	GO:0032553~ribonucleotide binding	149	12.5527	0.000138081	ILMN_1771697, ILMN_1791726, ILMN_2103591, ILMN_1746856, ILMN_1804629, ILMN_1714067, ILMN_1701243, ILMN_1753010, ILMN_1716053, ILMN_2370910, ILMN_2376263, ILMN_1808789, ILMN_1674390, ILMN_1770690, ILMN_1722491, ILMN_2405991, ILMN_1806122, ILMN_1798063, ILMN_1742577, ILMN_1778917, ILMN_1673649, ILMN_2382990, ILMN_2341793, ILMN_1727490, ILMN_1805742, ILMN_2307455, ILMN_1729281, ILMN_1738369, ILMN_16…	791	1836	12983	1.33202	0.116625	0.0204554	0.214955
ILMN_1666482		SP_PIR_KEYWORDS	nucleotide-binding	135	11.3732	0.000624654	ILMN_1771697, ILMN_1791726, ILMN_1746856, ILMN_1804629, ILMN_1714067, ILMN_1701243, ILMN_1753010, ILMN_1716053, ILMN_2370910, ILMN_2376263, ILMN_1808789, ILMN_1674390, ILMN_1770690, ILMN_1806122, ILMN_1798063, ILMN_1742577, ILMN_1778917, ILMN_1673649, ILMN_2382990, ILMN_2341793, ILMN_1727490, ILMN_1805742, ILMN_2307455, ILMN_1729281, ILMN_1738369, ILMN_1689989, ILMN_1804822, ILMN_1733667, ILMN_16…	1167	1686	19235	1.31977	0.275608	0.0288857	0.899721
ILMN_1666546		GOTERM_MF_FAT	GO:0030554~adenyl nucleotide binding	127	10.6992	0.000659261	ILMN_1771697, ILMN_2103591, ILMN_1804629, ILMN_1714067, ILMN_1701243, ILMN_1753010, ILMN_1716053, ILMN_2370910, ILMN_2376263, ILMN_1808789, ILMN_1674390, ILMN_1776858, ILMN_1770690, ILMN_1722491, ILMN_1806122, ILMN_1798063, ILMN_1778917, ILMN_1673649, ILMN_2382990, ILMN_2341793, ILMN_1727490, ILMN_1805742, ILMN_2307455, ILMN_1729281, ILMN_1689989, ILMN_1804822, ILMN_1787461, ILMN_1733667, ILMN_16…	791	1577	12983	1.32181	0.446897	0.0636831	1.0224
ILMN_1666597		GOTERM_MF_FAT	GO:0001883~purine nucleoside binding	128	10.7835	0.000839325	ILMN_1771697, ILMN_2103591, ILMN_1804629, ILMN_1714067, ILMN_1701243, ILMN_1753010, ILMN_1716053, ILMN_2370910, ILMN_2376263, ILMN_1808789, ILMN_1674390, ILMN_1776858, ILMN_1770690, ILMN_1722491, ILMN_1806122, ILMN_1798063, ILMN_1778917, ILMN_1673649, ILMN_2382990, ILMN_2341793, ILMN_1727490, ILMN_1805742, ILMN_2307455, ILMN_1729281, ILMN_1689989, ILMN_1804822, ILMN_1787461, ILMN_1733667, ILMN_16…	791	1601	12983	1.31225	0.529533	0.0726304	1.29995
ILMN_1666670		GOTERM_MF_FAT	GO:0001882~nucleoside binding	128	10.7835	0.00108977	ILMN_1771697, ILMN_2103591, ILMN_1804629, ILMN_1714067, ILMN_1701243, ILMN_1753010, ILMN_1716053, ILMN_2370910, ILMN_2376263, ILMN_1808789, ILMN_1674390, ILMN_1776858, ILMN_1770690, ILMN_1722491, ILMN_1806122, ILMN_1798063, ILMN_1778917, ILMN_1673649, ILMN_2382990, ILMN_2341793, ILMN_1727490, ILMN_1805742, ILMN_2307455, ILMN_1729281, ILMN_1689989, ILMN_1804822, ILMN_1787461, ILMN_1733667, ILMN_16…	791	1612	12983	1.3033	0.624367	0.0851663	1.68475
ILMN_1666761		GOTERM_MF_FAT	GO:0032559~adenyl ribonucleotide binding	120	10.1095	0.00114347	ILMN_1771697, ILMN_2103591, ILMN_1804629, ILMN_1714067, ILMN_1701243, ILMN_1753010, ILMN_2370910, ILMN_1716053, ILMN_2376263, ILMN_1808789, ILMN_1674390, ILMN_1770690, ILMN_1722491, ILMN_1806122, ILMN_1798063, ILMN_1778917, ILMN_1673649, ILMN_2382990, ILMN_2341793, ILMN_1727490, ILMN_1805742, ILMN_2307455, ILMN_1729281, ILMN_1689989, ILMN_1804822, ILMN_1787461, ILMN_1733667, ILMN_1660837, ILMN_18…	791	1497	12983	1.3157	0.642071	0.0820555	1.76708
ILMN_1667016		GOTERM_MF_FAT	GO:0005524~ATP binding	118	9.94103	0.00145593	ILMN_1771697, ILMN_2103591, ILMN_1804629, ILMN_1714067, ILMN_1701243, ILMN_1753010, ILMN_2370910, ILMN_1716053, ILMN_2376263, ILMN_1808789, ILMN_1770690, ILMN_1806122, ILMN_1798063, ILMN_1778917, ILMN_1673649, ILMN_2382990, ILMN_2341793, ILMN_1727490, ILMN_1805742, ILMN_2307455, ILMN_1729281, ILMN_1689989, ILMN_1804822, ILMN_1787461, ILMN_1733667, ILMN_1660837, ILMN_1813846, ILMN_2407703, ILMN_18…	791	1477	12983	1.31129	0.729742	0.0892216	2.24485
ILMN_1667050		SP_PIR_KEYWORDS	atp-binding	104	8.76158	0.00497735	ILMN_1771697, ILMN_1804629, ILMN_1714067, ILMN_1701243, ILMN_1753010, ILMN_2370910, ILMN_1716053, ILMN_2376263, ILMN_1808789, ILMN_1770690, ILMN_1806122, ILMN_1798063, ILMN_1778917, ILMN_1673649, ILMN_2382990, ILMN_2341793, ILMN_1727490, ILMN_1805742, ILMN_2307455, ILMN_1729281, ILMN_1689989, ILMN_1804822, ILMN_1733667, ILMN_1660837, ILMN_1802392, ILMN_2399300, ILMN_1693108, ILMN_1802615, ILMN_16…	1167	1326	19235	1.29274	0.923825	0.126731	6.96301
ILMN_1667222		UP_SEQ_FEATURE	nucleotide phosphate-binding region:ATP	75	6.31845	0.0230687	ILMN_1771697, ILMN_1714067, ILMN_2415235, ILMN_1805999, ILMN_1701243, ILMN_2339284, ILMN_1716053, ILMN_2370910, ILMN_2376263, ILMN_1777584, ILMN_1813489, ILMN_1770690, ILMN_1806122, ILMN_2140990, ILMN_1712320, ILMN_1791637, ILMN_1798063, ILMN_1789618, ILMN_1778917, ILMN_1732318, ILMN_1752111, ILMN_1727490, ILMN_2055330, ILMN_1805742, ILMN_1795218, ILMN_1689989, ILMN_1804822, ILMN_1733667, ILMN_16…	1167	962	19113	1.27686	1	0.971085	33.848
ILMN_1667229
ILMN_1667257		Annotation Cluster 8	Enrichment Score: 2.999509402815591
ILMN_1667374		Category	Term	Count	%	PValue	Genes	List Total	Pop Hits	Pop Total	Fold Enrichment	Bonferroni	Benjamini	FDR
ILMN_1667460		GOTERM_CC_FAT	GO:0005763~mitochondrial small ribosomal subunit	8	0.673968	4.75704e-05	ILMN_1813207, ILMN_2356895, ILMN_2405915, ILMN_2356890, ILMN_1680703, ILMN_1730391, ILMN_1658416, ILMN_2189993, ILMN_2121282, ILMN_1721337, ILMN_1722905	766	18	12782	7.4163	0.0229475	0.00193271	0.0682477
ILMN_1668411		GOTERM_CC_FAT	GO:0000314~organellar small ribosomal subunit	8	0.673968	4.75704e-05	ILMN_1813207, ILMN_2356895, ILMN_2405915, ILMN_2356890, ILMN_1680703, ILMN_1730391, ILMN_1658416, ILMN_2189993, ILMN_2121282, ILMN_1721337, ILMN_1722905	766	18	12782	7.4163	0.0229475	0.00193271	0.0682477
ILMN_1668498		GOTERM_CC_FAT	GO:0033279~ribosomal subunit	21	1.76917	7.0314e-05	ILMN_1721337, ILMN_1740429, ILMN_1673738, ILMN_1813207, ILMN_2316540, ILMN_2070072, ILMN_1705908, ILMN_1713966, ILMN_1814823, ILMN_2189424, ILMN_2356895, ILMN_2405915, ILMN_1717490, ILMN_2356890, ILMN_2189993, ILMN_1695472, ILMN_1755664, ILMN_1680703, ILMN_1730391, ILMN_1723874, ILMN_2219131, ILMN_1658416, ILMN_1813389, ILMN_2121282, ILMN_1663220, ILMN_1748819, ILMN_1722905, ILMN_1750722	766	128	12782	2.73766	0.0337324	0.00263609	0.100862
ILMN_1668582		INTERPRO	IPR018275:Ribosomal protein S18, conserved site	3	0.252738	0.0112806	ILMN_1730391, ILMN_1658416, ILMN_2121282, ILMN_1721337	1045	3	16659	15.9416	1	0.985675	17.1759
ILMN_1669033		INTERPRO	IPR001648:Ribosomal protein S18	3	0.252738	0.0112806	ILMN_1730391, ILMN_1658416, ILMN_2121282, ILMN_1721337	1045	3	16659	15.9416	1	0.985675	17.1759
ILMN_1669096		GOTERM_BP_FAT	GO:0042769~DNA damage response, detection of DNA damage	3	0.252738	0.0497233	ILMN_1813207, ILMN_2405915, ILMN_2189993, ILMN_1722905	849	6	13528	7.96702	1	0.758903	59.8663
ILMN_1669177
ILMN_1669259		Annotation Cluster 9	Enrichment Score: 2.9193604918939737
ILMN_1669376		Category	Term	Count	%	PValue	Genes	List Total	Pop Hits	Pop Total	Fold Enrichment	Bonferroni	Benjamini	FDR
ILMN_1669633		GOTERM_BP_FAT	GO:0034470~ncRNA processing	27	2.27464	0.000106922	ILMN_1655734, ILMN_1774196, ILMN_1780153, ILMN_2210601, ILMN_1793302, ILMN_1792283, ILMN_1810591, ILMN_1803312, ILMN_1718354, ILMN_2310253, ILMN_1776858, ILMN_1694223, ILMN_1671281, ILMN_1797074, ILMN_2070072, ILMN_1734194, ILMN_1756086, ILMN_1727692, ILMN_2401826, ILMN_2093720, ILMN_1725169, ILMN_1670948, ILMN_1766652, ILMN_1711189, ILMN_2219131, ILMN_1809944, ILMN_1670796, ILMN_2380740, ILMN_17…	849	187	13528	2.30064	0.262293	0.0104351	0.191221
ILMN_1669700		GOTERM_BP_FAT	GO:0034660~ncRNA metabolic process	31	2.61163	0.000107629	ILMN_1655734, ILMN_1774196, ILMN_1780153, ILMN_1777584, ILMN_2210601, ILMN_1793302, ILMN_1792283, ILMN_1810591, ILMN_1700168, ILMN_1803312, ILMN_1718354, ILMN_1776858, ILMN_1671281, ILMN_1797074, ILMN_2070072, ILMN_1734194, ILMN_1756086, ILMN_1727692, ILMN_2401826, ILMN_1700461, ILMN_2093720, ILMN_1725169, ILMN_1670948, ILMN_1766652, ILMN_1711189, ILMN_1715703, ILMN_1679177, ILMN_2219131, ILMN_17…	849	230	13528	2.14763	0.263776	0.0101554	0.192484
ILMN_1670000		GOTERM_BP_FAT	GO:0006399~tRNA metabolic process	18	1.51643	0.00106941	ILMN_1774196, ILMN_1766652, ILMN_1780153, ILMN_1777584, ILMN_1793302, ILMN_1792283, ILMN_1810591, ILMN_1700168, ILMN_1715703, ILMN_1776858, ILMN_1679177, ILMN_1782635, ILMN_1809944, ILMN_1727692, ILMN_2380740, ILMN_1700461, ILMN_2093720, ILMN_1736135	849	118	13528	2.43062	0.95236	0.0715569	1.89707
ILMN_1670609		SP_PIR_KEYWORDS	trna processing	12	1.01095	0.00217323	ILMN_1776858, ILMN_1774196, ILMN_1809944, ILMN_1766652, ILMN_1780153, ILMN_1727692, ILMN_2380740, ILMN_1793302, ILMN_1792283, ILMN_2093720, ILMN_1810591, ILMN_1736135	1167	67	19235	2.95208	0.67457	0.0721085	3.09782
ILMN_1670672		GOTERM_BP_FAT	GO:0008033~tRNA processing	12	1.01095	0.0074875	ILMN_1776858, ILMN_1774196, ILMN_1809944, ILMN_1766652, ILMN_1780153, ILMN_1727692, ILMN_2380740, ILMN_1793302, ILMN_1792283, ILMN_2093720, ILMN_1810591, ILMN_1736135	849	76	13528	2.5159	1	0.291689	12.5876
ILMN_1670796		GOTERM_BP_FAT	GO:0006400~tRNA modification	5	0.42123	0.0152145	ILMN_1774196, ILMN_1766652, ILMN_1780153, ILMN_1793302, ILMN_2093720	849	16	13528	4.97939	1	0.454364	24
ILMN_1670841
ILMN_1670925		Annotation Cluster 10	Enrichment Score: 2.8444030893311294
ILMN_1670948		Category	Term	Count	%	PValue	Genes	List Total	Pop Hits	Pop Total	Fold Enrichment	Bonferroni	Benjamini	FDR
ILMN_1671191		GOTERM_CC_FAT	GO:0008180~signalosome	6	0.505476	0.000148353	ILMN_1764431, ILMN_2309228, ILMN_1762594, ILMN_1770732, ILMN_1784785, ILMN_1726755, ILMN_1795876	766	10	12782	10.012	0.0698427	0.00424986	0.212694
ILMN_1671281		SP_PIR_KEYWORDS	signalosome	5	0.42123	0.00132303	ILMN_1764431, ILMN_2309228, ILMN_1770732, ILMN_1784785, ILMN_1726755, ILMN_1795876	1167	9	19235	9.15691	0.494969	0.051192	1.8967
ILMN_1671337		SMART	SM00088:PINT	6	0.505476	0.00205021	ILMN_2309228, ILMN_1770732, ILMN_1784785, ILMN_1726755, ILMN_2155998, ILMN_1788024, ILMN_1795876	518	17	9079	6.18601	0.413511	0.413511	2.64693
ILMN_1671452		INTERPRO	IPR000717:Proteasome component region PCI	6	0.505476	0.00314149	ILMN_2309228, ILMN_1770732, ILMN_1784785, ILMN_1726755, ILMN_2155998, ILMN_1788024, ILMN_1795876	1045	17	16659	5.62646	0.990997	0.905117	5.09241
ILMN_1671482		UP_SEQ_FEATURE	domain:PCI	6	0.505476	0.00474445	ILMN_2309228, ILMN_1770732, ILMN_1784785, ILMN_1726755, ILMN_2155998, ILMN_1788024, ILMN_1795876	1167	19	19113	5.17197	0.999995	0.983286	8.0753
ILMN_1671703
ILMN_1671809		Annotation Cluster 11	Enrichment Score: 2.6652102803534077
ILMN_1671895		Category	Term	Count	%	PValue	Genes	List Total	Pop Hits	Pop Total	Fold Enrichment	Bonferroni	Benjamini	FDR
ILMN_1672024		GOTERM_BP_FAT	GO:0006396~RNA processing	68	5.72873	8.53662e-08	ILMN_1719232, ILMN_1779404, ILMN_1655734, ILMN_1774196, ILMN_1693345, ILMN_1780153, ILMN_1732300, ILMN_1718354, ILMN_1776858, ILMN_1698258, ILMN_1797074, ILMN_1720542, ILMN_1692575, ILMN_1689652, ILMN_1760683, ILMN_1670948, ILMN_1735185, ILMN_2375651, ILMN_1766652, ILMN_1808779, ILMN_1733667, ILMN_1737651, ILMN_1711189, ILMN_1760121, ILMN_1811955, ILMN_2112811, ILMN_1659411, ILMN_2219131, ILMN_16…	849	547	13528	1.98083	0.000242837	3.03579e-05	0.000152808
ILMN_1672042		GOTERM_BP_FAT	GO:0016071~mRNA metabolic process	42	3.53833	0.000267826	ILMN_2321485, ILMN_1746598, ILMN_1719232, ILMN_1660186, ILMN_1779404, ILMN_1740737, ILMN_1693345, ILMN_1700604, ILMN_2210601, ILMN_1809285, ILMN_1813635, ILMN_1751803, ILMN_1732300, ILMN_1671281, ILMN_1698258, ILMN_1720542, ILMN_1692575, ILMN_1659523, ILMN_1792672, ILMN_1735679, ILMN_1775939, ILMN_1656274, ILMN_1706553, ILMN_1760683, ILMN_1735185, ILMN_2375651, ILMN_1784218, ILMN_1808779, ILMN_22…	849	370	13528	1.80873	0.533299	0.0242831	0.478334
ILMN_1672135		GOTERM_BP_FAT	GO:0008380~RNA splicing	34	2.86436	0.000446362	ILMN_2321485, ILMN_1746598, ILMN_1719232, ILMN_1779404, ILMN_1660186, ILMN_1700604, ILMN_1813635, ILMN_1751803, ILMN_1732300, ILMN_1698258, ILMN_1720542, ILMN_1692575, ILMN_1659523, ILMN_1792672, ILMN_1735679, ILMN_1775939, ILMN_1656274, ILMN_2372082, ILMN_1760683, ILMN_1735185, ILMN_2375651, ILMN_1784218, ILMN_1808779, ILMN_1733667, ILMN_1737651, ILMN_1811955, ILMN_1760121, ILMN_2112811, ILMN_16…	849	284	13528	1.9076	0.71922	0.037759	0.795996
ILMN_1672174		GOTERM_BP_FAT	GO:0000377~RNA splicing, via transesterification reactions with bulged adenosine as nucleophile	21	1.76917	0.00140504	ILMN_1760683, ILMN_1735185, ILMN_1784218, ILMN_1808779, ILMN_1737651, ILMN_1732300, ILMN_1811955, ILMN_1698258, ILMN_2112811, ILMN_1659411, ILMN_1720542, ILMN_1692575, ILMN_1720442, ILMN_1807304, ILMN_2336393, ILMN_1659523, ILMN_1798163, ILMN_1735679, ILMN_1799814, ILMN_2403889, ILMN_1792672, ILMN_1775939, ILMN_1703720	849	153	13528	2.18703	0.981687	0.085056	2.48544
ILMN_1672547		GOTERM_BP_FAT	GO:0000398~nuclear mRNA splicing, via spliceosome	21	1.76917	0.00140504	ILMN_1760683, ILMN_1735185, ILMN_1784218, ILMN_1808779, ILMN_1737651, ILMN_1732300, ILMN_1811955, ILMN_1698258, ILMN_2112811, ILMN_1659411, ILMN_1720542, ILMN_1692575, ILMN_1720442, ILMN_1807304, ILMN_2336393, ILMN_1659523, ILMN_1798163, ILMN_1735679, ILMN_1799814, ILMN_2403889, ILMN_1792672, ILMN_1775939, ILMN_1703720	849	153	13528	2.18703	0.981687	0.085056	2.48544
ILMN_1672759		GOTERM_BP_FAT	GO:0000375~RNA splicing, via transesterification reactions	21	1.76917	0.00140504	ILMN_1760683, ILMN_1735185, ILMN_1784218, ILMN_1808779, ILMN_1737651, ILMN_1732300, ILMN_1811955, ILMN_1698258, ILMN_2112811, ILMN_1659411, ILMN_1720542, ILMN_1692575, ILMN_1720442, ILMN_1807304, ILMN_2336393, ILMN_1659523, ILMN_1798163, ILMN_1735679, ILMN_1799814, ILMN_2403889, ILMN_1792672, ILMN_1775939, ILMN_1703720	849	153	13528	2.18703	0.981687	0.085056	2.48544
ILMN_1672940		GOTERM_BP_FAT	GO:0006397~mRNA processing	35	2.94861	0.00188035	ILMN_2321485, ILMN_1746598, ILMN_1719232, ILMN_1779404, ILMN_1660186, ILMN_1693345, ILMN_1700604, ILMN_2210601, ILMN_1813635, ILMN_1751803, ILMN_1732300, ILMN_1671281, ILMN_1698258, ILMN_1720542, ILMN_1692575, ILMN_1659523, ILMN_1792672, ILMN_1735679, ILMN_1775939, ILMN_1656274, ILMN_1760683, ILMN_1735185, ILMN_2375651, ILMN_1784218, ILMN_1808779, ILMN_1733667, ILMN_1737651, ILMN_1811955, ILMN_21…	849	321	13528	1.73736	0.995274	0.107678	3.31293
ILMN_1673069		SP_PIR_KEYWORDS	mrna splicing	22	1.85341	0.0159461	ILMN_2321485, ILMN_1719232, ILMN_1656274, ILMN_1746598, ILMN_1760683, ILMN_1779404, ILMN_1660186, ILMN_2375651, ILMN_1784218, ILMN_1700604, ILMN_1813635, ILMN_1751803, ILMN_1733667, ILMN_1737651, ILMN_1692575, ILMN_1720442, ILMN_2395285, ILMN_1659523, ILMN_2336393, ILMN_1675626, ILMN_1735679, ILMN_1799814, ILMN_1775939, ILMN_1703720	1167	209	19235	1.73499	0.99975	0.234759	20.7455
ILMN_1673270		SP_PIR_KEYWORDS	mrna processing	25	2.10615	0.0265906	ILMN_2321485, ILMN_1719232, ILMN_1746598, ILMN_1779404, ILMN_1660186, ILMN_1693345, ILMN_1700604, ILMN_1751803, ILMN_1813635, ILMN_1692575, ILMN_1659523, ILMN_1735679, ILMN_1775939, ILMN_1656274, ILMN_1760683, ILMN_1735185, ILMN_2375651, ILMN_1784218, ILMN_1808779, ILMN_1733667, ILMN_1737651, ILMN_1720442, ILMN_2395285, ILMN_1675626, ILMN_2336393, ILMN_1799814, ILMN_1703720	1167	260	19235	1.58485	0.999999	0.343878	32.282
ILMN_1673529		KEGG_PATHWAY	hsa03040:Spliceosome	13	1.0952	0.0425621	ILMN_1656274, ILMN_1760683, ILMN_1779404, ILMN_1660186, ILMN_1784218, ILMN_1745343, ILMN_1737651, ILMN_1720442, ILMN_1675626, ILMN_1659523, ILMN_1735679, ILMN_1799814, ILMN_1703720, ILMN_1775939	280	126	5085	1.87372	0.998595	0.806391	40.5475
ILMN_1673586		GOTERM_CC_FAT	GO:0005681~spliceosome	13	1.0952	0.0970723	ILMN_2321485, ILMN_2372082, ILMN_1656274, ILMN_1719232, ILMN_1660186, ILMN_1784218, ILMN_1737651, ILMN_1733667, ILMN_2395285, ILMN_2336393, ILMN_1675626, ILMN_1735679, ILMN_1799814, ILMN_1775939	766	132	12782	1.64339	1	0.59587	76.9025
ILMN_1673649		SP_PIR_KEYWORDS	Spliceosome	12	1.01095	0.111646	ILMN_2321485, ILMN_1719232, ILMN_1656274, ILMN_1660186, ILMN_1784218, ILMN_1737651, ILMN_1733667, ILMN_2395285, ILMN_2336393, ILMN_1675626, ILMN_1799814, ILMN_1735679, ILMN_1775939	1167	120	19235	1.64824	1	0.67066	81.9557
ILMN_1673738
ILMN_1673804		Annotation Cluster 12	Enrichment Score: 2.3584864574202724
ILMN_1674046		Category	Term	Count	%	PValue	Genes	List Total	Pop Hits	Pop Total	Fold Enrichment	Bonferroni	Benjamini	FDR
ILMN_1674063		GOTERM_BP_FAT	GO:0006888~ER to Golgi vesicle-mediated transport	10	0.84246	0.000978691	ILMN_1657483, ILMN_1656293, ILMN_1690524, ILMN_1796240, ILMN_1778377, ILMN_1755221, ILMN_1751627, ILMN_1752435, ILMN_1859908, ILMN_1664068, ILMN_1684042	849	42	13528	3.79382	0.938317	0.0672737	1.73748
ILMN_1674152		GOTERM_BP_FAT	GO:0048193~Golgi vesicle transport	19	1.60067	0.00135045	ILMN_1814823, ILMN_1656822, ILMN_1656293, ILMN_1751627, ILMN_1859908, ILMN_1740429, ILMN_1684042, ILMN_1664068, ILMN_1657483, ILMN_1760858, ILMN_1791873, ILMN_1721535, ILMN_1690524, ILMN_1796240, ILMN_1703683, ILMN_1752895, ILMN_1728907, ILMN_1778377, ILMN_1755221, ILMN_1800543, ILMN_1752435	849	131	13528	2.31104	0.978606	0.0836693	2.38996
ILMN_1674390		SP_PIR_KEYWORDS	er-golgi transport	10	0.84246	0.063594	ILMN_1657483, ILMN_1753002, ILMN_1796240, ILMN_1778377, ILMN_1751627, ILMN_1800543, ILMN_1737380, ILMN_1752435, ILMN_1859908, ILMN_1664068, ILMN_1684042	1167	83	19235	1.98584	1	0.521477	61.3408
ILMN_1674811
ILMN_1674874		Annotation Cluster 13	Enrichment Score: 2.291415065268092
ILMN_1674985		Category	Term	Count	%	PValue	Genes	List Total	Pop Hits	Pop Total	Fold Enrichment	Bonferroni	Benjamini	FDR
ILMN_1675038		GOTERM_BP_FAT	GO:0006915~apoptosis	67	5.64448	5.60636e-06	ILMN_1675055, ILMN_1760347, ILMN_1779404, ILMN_2332990, ILMN_1801119, ILMN_1813489, ILMN_1728514, ILMN_1669376, ILMN_1659106, ILMN_1813275, ILMN_2199022, ILMN_1810782, ILMN_1747204, ILMN_2405991, ILMN_1789830, ILMN_1806023, ILMN_1862217, ILMN_1732318, ILMN_1880406, ILMN_1708077, ILMN_2258268, ILMN_1814808, ILMN_1774083, ILMN_1803988, ILMN_1671809, ILMN_2093427, ILMN_1795464, ILMN_1760121, ILMN_21…	849	602	13528	1.77339	0.0158236	0.000937803	0.0100351
ILMN_1675055		GOTERM_BP_FAT	GO:0008219~cell death	76	6.4027	7.81616e-06	ILMN_1675055, ILMN_1760347, ILMN_1779404, ILMN_1701243, ILMN_2332990, ILMN_1801119, ILMN_1813489, ILMN_1728514, ILMN_1669376, ILMN_1659106, ILMN_1813275, ILMN_2199022, ILMN_1810782, ILMN_1747204, ILMN_2405991, ILMN_1789830, ILMN_1750256, ILMN_1806023, ILMN_1862217, ILMN_1732318, ILMN_1880406, ILMN_1798061, ILMN_1708077, ILMN_2258268, ILMN_1814808, ILMN_1803988, ILMN_1774083, ILMN_1671809, ILMN_20…	849	719	13528	1.68427	0.0219916	0.00123463	0.0139903
ILMN_1675507		GOTERM_BP_FAT	GO:0012501~programmed cell death	67	5.64448	9.11016e-06	ILMN_1675055, ILMN_1760347, ILMN_1779404, ILMN_2332990, ILMN_1801119, ILMN_1813489, ILMN_1728514, ILMN_1669376, ILMN_1659106, ILMN_1813275, ILMN_2199022, ILMN_1810782, ILMN_1747204, ILMN_2405991, ILMN_1789830, ILMN_1806023, ILMN_1862217, ILMN_1732318, ILMN_1880406, ILMN_1708077, ILMN_2258268, ILMN_1814808, ILMN_1774083, ILMN_1803988, ILMN_1671809, ILMN_2093427, ILMN_1795464, ILMN_1760121, ILMN_21…	849	611	13528	1.74727	0.0255855	0.00129509	0.0163062
ILMN_1675626		GOTERM_BP_FAT	GO:0016265~death	76	6.4027	1.00496e-05	ILMN_1675055, ILMN_1760347, ILMN_1779404, ILMN_1701243, ILMN_2332990, ILMN_1801119, ILMN_1813489, ILMN_1728514, ILMN_1669376, ILMN_1659106, ILMN_1813275, ILMN_2199022, ILMN_1810782, ILMN_1747204, ILMN_2405991, ILMN_1789830, ILMN_1750256, ILMN_1806023, ILMN_1862217, ILMN_1732318, ILMN_1880406, ILMN_1798061, ILMN_1708077, ILMN_2258268, ILMN_1814808, ILMN_1803988, ILMN_1774083, ILMN_1671809, ILMN_20…	849	724	13528	1.67263	0.0281864	0.00136056	0.0179876
ILMN_1675982		SP_PIR_KEYWORDS	Apoptosis	45	3.79107	3.07701e-05	ILMN_1760347, ILMN_1675055, ILMN_1779404, ILMN_2332990, ILMN_1801119, ILMN_1669376, ILMN_1659106, ILMN_2199022, ILMN_1810782, ILMN_1747204, ILMN_2405991, ILMN_1789830, ILMN_1808634, ILMN_1880406, ILMN_1708077, ILMN_1814808, ILMN_1803988, ILMN_1774083, ILMN_2093427, ILMN_2181445, ILMN_2145116, ILMN_1786039, ILMN_1844692, ILMN_2062754, ILMN_2362457, ILMN_2182704, ILMN_1785574, ILMN_1797684, ILMN_17…	1167	381	19235	1.94674	0.0157522	0.0015865	0.0444972
ILMN_1676002		GOTERM_BP_FAT	GO:0006917~induction of apoptosis	33	2.78012	0.00601881	ILMN_1675055, ILMN_1760247, ILMN_2332990, ILMN_1691364, ILMN_1708041, ILMN_1690282, ILMN_1659106, ILMN_2310589, ILMN_2199022, ILMN_2358919, ILMN_1747204, ILMN_1734317, ILMN_1681703, ILMN_1789830, ILMN_1754562, ILMN_1753377, ILMN_1712678, ILMN_1765851, ILMN_1862217, ILMN_2114422, ILMN_1664303, ILMN_1733931, ILMN_1880406, ILMN_1708077, ILMN_1787461, ILMN_1690105, ILMN_1749662, ILMN_1795464, ILMN_23…	849	320	13528	1.6432	1	0.256306	10.243
ILMN_1676283		GOTERM_BP_FAT	GO:0012502~induction of programmed cell death	33	2.78012	0.00629766	ILMN_1675055, ILMN_1760247, ILMN_2332990, ILMN_1691364, ILMN_1708041, ILMN_1690282, ILMN_1659106, ILMN_2310589, ILMN_2199022, ILMN_2358919, ILMN_1747204, ILMN_1734317, ILMN_1681703, ILMN_1789830, ILMN_1754562, ILMN_1753377, ILMN_1712678, ILMN_1765851, ILMN_1862217, ILMN_2114422, ILMN_1664303, ILMN_1733931, ILMN_1880406, ILMN_1708077, ILMN_1787461, ILMN_1690105, ILMN_1749662, ILMN_1795464, ILMN_23…	849	321	13528	1.63808	1	0.258854	10.6927
ILMN_1676555		GOTERM_BP_FAT	GO:0043065~positive regulation of apoptosis	41	3.45409	0.00794984	ILMN_1656822, ILMN_1675055, ILMN_1711383, ILMN_1760247, ILMN_2332990, ILMN_1801119, ILMN_1691364, ILMN_1708041, ILMN_1690282, ILMN_1659106, ILMN_2310589, ILMN_2199022, ILMN_2358919, ILMN_1747204, ILMN_2380163, ILMN_1734317, ILMN_1681703, ILMN_1789830, ILMN_1754562, ILMN_1753377, ILMN_1712678, ILMN_1806023, ILMN_1798081, ILMN_1765851, ILMN_1862217, ILMN_2114422, ILMN_1664303, ILMN_1729161, ILMN_17…	849	430	13528	1.51929	1	0.30263	13.3136
ILMN_1677080		GOTERM_BP_FAT	GO:0043068~positive regulation of programmed cell death	41	3.45409	0.00883303	ILMN_1656822, ILMN_1675055, ILMN_1711383, ILMN_1760247, ILMN_2332990, ILMN_1801119, ILMN_1691364, ILMN_1708041, ILMN_1690282, ILMN_1659106, ILMN_2310589, ILMN_2199022, ILMN_2358919, ILMN_1747204, ILMN_2380163, ILMN_1734317, ILMN_1681703, ILMN_1789830, ILMN_1754562, ILMN_1753377, ILMN_1712678, ILMN_1806023, ILMN_1798081, ILMN_1765851, ILMN_1862217, ILMN_2114422, ILMN_1664303, ILMN_1729161, ILMN_17…	849	433	13528	1.50877	1	0.325916	14.6847
ILMN_1678612		GOTERM_BP_FAT	GO:0010942~positive regulation of cell death	41	3.45409	0.00954633	ILMN_1656822, ILMN_1675055, ILMN_1711383, ILMN_1760247, ILMN_2332990, ILMN_1801119, ILMN_1691364, ILMN_1708041, ILMN_1690282, ILMN_1659106, ILMN_2310589, ILMN_2199022, ILMN_2358919, ILMN_1747204, ILMN_2380163, ILMN_1734317, ILMN_1681703, ILMN_1789830, ILMN_1754562, ILMN_1753377, ILMN_1712678, ILMN_1806023, ILMN_1798081, ILMN_1765851, ILMN_1862217, ILMN_2114422, ILMN_1664303, ILMN_1729161, ILMN_17…	849	435	13528	1.50183	1	0.338656	15.7771
ILMN_1678808		GOTERM_BP_FAT	GO:0042981~regulation of apoptosis	63	5.3075	0.0511275	ILMN_1656822, ILMN_1675055, ILMN_1740045, ILMN_2332990, ILMN_1760247, ILMN_1801119, ILMN_1747771, ILMN_1659106, ILMN_2199022, ILMN_1747204, ILMN_2380163, ILMN_2405991, ILMN_1806122, ILMN_1721704, ILMN_1789830, ILMN_1806023, ILMN_1862217, ILMN_1880406, ILMN_1708077, ILMN_1712659, ILMN_1729281, ILMN_1814808, ILMN_1774083, ILMN_1803988, ILMN_1787461, ILMN_1813846, ILMN_1705769, ILMN_1795464, ILMN_21…	849	804	13528	1.24856	1	0.765334	60.9147
ILMN_1678841		GOTERM_BP_FAT	GO:0043067~regulation of programmed cell death	63	5.3075	0.062251	ILMN_1656822, ILMN_1675055, ILMN_1740045, ILMN_2332990, ILMN_1760247, ILMN_1801119, ILMN_1747771, ILMN_1659106, ILMN_2199022, ILMN_1747204, ILMN_2380163, ILMN_2405991, ILMN_1806122, ILMN_1721704, ILMN_1789830, ILMN_1806023, ILMN_1862217, ILMN_1880406, ILMN_1708077, ILMN_1712659, ILMN_1729281, ILMN_1814808, ILMN_1774083, ILMN_1803988, ILMN_1787461, ILMN_1813846, ILMN_1705769, ILMN_1795464, ILMN_21…	849	812	13528	1.23626	1	0.804588	68.3524
ILMN_1679071		GOTERM_BP_FAT	GO:0010941~regulation of cell death	63	5.3075	0.063169	ILMN_1656822, ILMN_1675055, ILMN_1740045, ILMN_2332990, ILMN_1760247, ILMN_1801119, ILMN_1747771, ILMN_1659106, ILMN_2199022, ILMN_1747204, ILMN_2380163, ILMN_2405991, ILMN_1806122, ILMN_1721704, ILMN_1789830, ILMN_1806023, ILMN_1862217, ILMN_1880406, ILMN_1708077, ILMN_1712659, ILMN_1729281, ILMN_1814808, ILMN_1774083, ILMN_1803988, ILMN_1787461, ILMN_1813846, ILMN_1705769, ILMN_1795464, ILMN_21…	849	815	13528	1.23171	1	0.806574	68.9024
ILMN_1679177		GOTERM_BP_FAT	GO:0008624~induction of apoptosis by extracellular signals	12	1.01095	0.0921895	ILMN_1733931, ILMN_2332990, ILMN_1708077, ILMN_1690282, ILMN_2310589, ILMN_1691861, ILMN_1734317, ILMN_1789830, ILMN_1754562, ILMN_1777342, ILMN_1753377, ILMN_2404512, ILMN_1862217	849	112	13528	1.70722	1	0.885442	82.2948
ILMN_1679371		GOTERM_BP_FAT	GO:0006916~anti-apoptosis	14	1.17944	0.531336	ILMN_1682919, ILMN_1740045, ILMN_1801119, ILMN_1731619, ILMN_1814808, ILMN_1729281, ILMN_1774083, ILMN_1803988, ILMN_1705769, ILMN_1749662, ILMN_1753547, ILMN_1789830, ILMN_1787680, ILMN_1664303	849	206	13528	1.0829	1	0.997775	99.9999
ILMN_1679655		GOTERM_BP_FAT	GO:0043066~negative regulation of apoptosis	23	1.93766	0.548974	ILMN_1682919, ILMN_1746494, ILMN_1740045, ILMN_1729161, ILMN_1880406, ILMN_1761851, ILMN_1801119, ILMN_1729281, ILMN_1814808, ILMN_1712659, ILMN_1731619, ILMN_1774083, ILMN_1803988, ILMN_1747771, ILMN_1705769, ILMN_1749662, ILMN_1753547, ILMN_1806122, ILMN_1721704, ILMN_1789830, ILMN_1787680, ILMN_2404512, ILMN_1775759, ILMN_1664303	849	354	13528	1.03526	1	0.998084	99.9999
ILMN_1679782		GOTERM_BP_FAT	GO:0043069~negative regulation of programmed cell death	23	1.93766	0.576182	ILMN_1682919, ILMN_1746494, ILMN_1740045, ILMN_1729161, ILMN_1880406, ILMN_1761851, ILMN_1801119, ILMN_1729281, ILMN_1814808, ILMN_1712659, ILMN_1731619, ILMN_1774083, ILMN_1803988, ILMN_1747771, ILMN_1705769, ILMN_1749662, ILMN_1753547, ILMN_1806122, ILMN_1721704, ILMN_1789830, ILMN_1787680, ILMN_2404512, ILMN_1775759, ILMN_1664303	849	359	13528	1.02084	1	0.998327	100
ILMN_1679800		GOTERM_BP_FAT	GO:0060548~negative regulation of cell death	23	1.93766	0.581554	ILMN_1682919, ILMN_1746494, ILMN_1740045, ILMN_1729161, ILMN_1880406, ILMN_1761851, ILMN_1801119, ILMN_1729281, ILMN_1814808, ILMN_1712659, ILMN_1731619, ILMN_1774083, ILMN_1803988, ILMN_1747771, ILMN_1705769, ILMN_1749662, ILMN_1753547, ILMN_1806122, ILMN_1721704, ILMN_1789830, ILMN_1787680, ILMN_2404512, ILMN_1775759, ILMN_1664303	849	360	13528	1.01801	1	0.998373	100
ILMN_1679929
ILMN_1679971		Annotation Cluster 14	Enrichment Score: 2.246895752815239
ILMN_1680109		Category	Term	Count	%	PValue	Genes	List Total	Pop Hits	Pop Total	Fold Enrichment	Bonferroni	Benjamini	FDR
ILMN_1680314		GOTERM_BP_FAT	GO:0006368~RNA elongation from RNA polymerase II promoter	11	0.926706	0.000656353	ILMN_1778917, ILMN_1736048, ILMN_1808110, ILMN_1659411, ILMN_1771264, ILMN_1720542, ILMN_1766245, ILMN_1655921, ILMN_1753719, ILMN_1792672, ILMN_1732300, ILMN_1747556	849	48	13528	3.65155	0.845558	0.050564	1.1684
ILMN_1680703		GOTERM_BP_FAT	GO:0006354~RNA elongation	11	0.926706	0.00108137	ILMN_1778917, ILMN_1736048, ILMN_1808110, ILMN_1659411, ILMN_1771264, ILMN_1720542, ILMN_1766245, ILMN_1655921, ILMN_1753719, ILMN_1792672, ILMN_1732300, ILMN_1747556	849	51	13528	3.43675	0.953956	0.0706684	1.9181
ILMN_1680814		GOTERM_MF_FAT	GO:0016944~RNA polymerase II transcription elongation factor activity	4	0.336984	0.00997664	ILMN_1736048, ILMN_1808110, ILMN_1771264, ILMN_1659339	791	8	12983	8.2067	0.999877	0.348685	14.4652
ILMN_1680965		GOTERM_CC_FAT	GO:0008023~transcription elongation factor complex	5	0.42123	0.0198667	ILMN_1736048, ILMN_1808110, ILMN_1771264, ILMN_1659339, ILMN_1747556	766	18	12782	4.63519	0.999944	0.27086	25.0225
ILMN_1681016		GOTERM_MF_FAT	GO:0003711~transcription elongation regulator activity	5	0.42123	0.0414284	ILMN_1736048, ILMN_1808110, ILMN_1771264, ILMN_1659339, ILMN_1766245	791	22	12983	3.73032	1	0.651956	48.2804
ILMN_1681135
ILMN_1681324		Annotation Cluster 15	Enrichment Score: 2.2397658043060025
ILMN_1681703		Category	Term	Count	%	PValue	Genes	List Total	Pop Hits	Pop Total	Fold Enrichment	Bonferroni	Benjamini	FDR
ILMN_1681812		GOTERM_BP_FAT	GO:0006974~response to DNA damage stimulus	41	3.45409	0.0006237	ILMN_1806937, ILMN_1759789, ILMN_1722662, ILMN_2415235, ILMN_2370910, ILMN_1700604, ILMN_1734096, ILMN_2317348, ILMN_1659106, ILMN_1813207, ILMN_1720708, ILMN_1790807, ILMN_1741253, ILMN_1697962, ILMN_1811188, ILMN_1813834, ILMN_2120340, ILMN_1681703, ILMN_1756086, ILMN_2353697, ILMN_1785852, ILMN_1760635, ILMN_1666670, ILMN_1712678, ILMN_1768488, ILMN_1778917, ILMN_1771966, ILMN_2405915, ILMN_17…	849	373	13528	1.75146	0.830513	0.050866	1.11058
ILMN_1682054		GOTERM_BP_FAT	GO:0033554~cellular response to stress	56	4.71778	0.000750329	ILMN_1675055, ILMN_1759789, ILMN_2415235, ILMN_1801119, ILMN_1687430, ILMN_2370910, ILMN_1659106, ILMN_1772527, ILMN_1680109, ILMN_1813207, ILMN_1697962, ILMN_1811188, ILMN_2356672, ILMN_2353697, ILMN_1785852, ILMN_1806023, ILMN_2309228, ILMN_1778917, ILMN_2189993, ILMN_1761969, ILMN_1708077, ILMN_2307455, ILMN_2258268, ILMN_1774083, ILMN_1706455, ILMN_1795876, ILMN_2286870, ILMN_1770515, ILMN_17…	849	566	13528	1.57651	0.881813	0.0560819	1.33463
ILMN_1682407		GOTERM_BP_FAT	GO:0006281~DNA repair	31	2.61163	0.00350459	ILMN_1806937, ILMN_1759789, ILMN_1722662, ILMN_2415235, ILMN_2370910, ILMN_1700604, ILMN_1734096, ILMN_2317348, ILMN_1720708, ILMN_1790807, ILMN_1697962, ILMN_1811188, ILMN_1813834, ILMN_2120340, ILMN_1785852, ILMN_2353697, ILMN_1756086, ILMN_1760635, ILMN_1666670, ILMN_1712678, ILMN_1778917, ILMN_1771966, ILMN_1792107, ILMN_1786016, ILMN_2307455, ILMN_1706455, ILMN_2286870, ILMN_1751571, ILMN_17…	849	284	13528	1.73928	0.999954	0.171762	6.09097
ILMN_1682449		SP_PIR_KEYWORDS	dna repair	21	1.76917	0.0121309	ILMN_1806937, ILMN_1778917, ILMN_1771966, ILMN_1722662, ILMN_1786016, ILMN_2307455, ILMN_2370910, ILMN_1734096, ILMN_1706455, ILMN_2317348, ILMN_1790807, ILMN_1751571, ILMN_1697962, ILMN_1811188, ILMN_1813834, ILMN_1726752, ILMN_1802392, ILMN_2234229, ILMN_2174394, ILMN_1785852, ILMN_1756086, ILMN_1666670, ILMN_1760635, ILMN_1788363	1167	191	19235	1.8122	0.99816	0.222687	16.1832
ILMN_1682459		SP_PIR_KEYWORDS	DNA damage	22	1.85341	0.0130543	ILMN_1806937, ILMN_1722662, ILMN_2370910, ILMN_1734096, ILMN_2317348, ILMN_1790807, ILMN_1697962, ILMN_1813834, ILMN_1811188, ILMN_1756086, ILMN_1785852, ILMN_1760635, ILMN_1666670, ILMN_1771966, ILMN_1778917, ILMN_1771139, ILMN_1786016, ILMN_2307455, ILMN_1706455, ILMN_1751571, ILMN_1726752, ILMN_2234229, ILMN_1802392, ILMN_2174394, ILMN_1788363	1167	205	19235	1.76885	0.998864	0.215067	17.3093
ILMN_1682799		GOTERM_BP_FAT	GO:0006259~DNA metabolic process	39	3.28559	0.140247	ILMN_1806937, ILMN_1751289, ILMN_1690939, ILMN_1759789, ILMN_1722662, ILMN_2415235, ILMN_1701243, ILMN_2370910, ILMN_1700604, ILMN_1734096, ILMN_2317348, ILMN_1720708, ILMN_1790807, ILMN_1697962, ILMN_1811188, ILMN_1813834, ILMN_1742238, ILMN_2120340, ILMN_1756086, ILMN_2353697, ILMN_1785852, ILMN_1760635, ILMN_1666670, ILMN_1712678, ILMN_1768488, ILMN_1656540, ILMN_1778917, ILMN_1771966, ILMN_17…	849	506	13528	1.22812	1	0.93191	93.3125
ILMN_1682919
ILMN_1682935		Annotation Cluster 16	Enrichment Score: 2.025679920412279
ILMN_1683059		Category	Term	Count	%	PValue	Genes	List Total	Pop Hits	Pop Total	Fold Enrichment	Bonferroni	Benjamini	FDR
ILMN_1683148		SP_PIR_KEYWORDS	protein transport	54	4.54928	2.35121e-05	ILMN_1762932, ILMN_1746856, ILMN_1667222, ILMN_1740759, ILMN_1799890, ILMN_2065783, ILMN_1683916, ILMN_1684042, ILMN_2402798, ILMN_1791873, ILMN_2130409, ILMN_1749011, ILMN_1714623, ILMN_2406043, ILMN_1675982, ILMN_1800543, ILMN_1656293, ILMN_1706959, ILMN_1763634, ILMN_2159453, ILMN_1763265, ILMN_1684746, ILMN_2402972, ILMN_1657483, ILMN_1721535, ILMN_1729650, ILMN_1700923, ILMN_1779381, ILMN_17…	1167	485	19235	1.83516	0.0120591	0.00134714	0.034003
ILMN_1683179		GOTERM_BP_FAT	GO:0046907~intracellular transport	69	5.81297	2.70261e-05	ILMN_1656822, ILMN_1741331, ILMN_1667222, ILMN_1799890, ILMN_1802669, ILMN_1801119, ILMN_1683916, ILMN_1859908, ILMN_1791332, ILMN_1740429, ILMN_1684042, ILMN_2402798, ILMN_1791873, ILMN_2130409, ILMN_1714623, ILMN_1717099, ILMN_1778377, ILMN_2140990, ILMN_1755221, ILMN_1675982, ILMN_1800543, ILMN_1745499, ILMN_1750256, ILMN_1806023, ILMN_1656293, ILMN_1706553, ILMN_1763634, ILMN_1761969, ILMN_24…	849	657	13528	1.67344	0.0740085	0.00307088	0.0483665
ILMN_1683204		GOTERM_BP_FAT	GO:0045184~establishment of protein localization	69	5.81297	0.00236775	ILMN_1762932, ILMN_1741331, ILMN_1746856, ILMN_1667222, ILMN_1740759, ILMN_1799890, ILMN_1802669, ILMN_1683916, ILMN_2065783, ILMN_1684042, ILMN_2402798, ILMN_1791873, ILMN_2130409, ILMN_1714623, ILMN_1749011, ILMN_2406043, ILMN_1755221, ILMN_2353697, ILMN_1675982, ILMN_1800543, ILMN_1806023, ILMN_1656293, ILMN_1763634, ILMN_1706959, ILMN_2159453, ILMN_1761969, ILMN_2402972, ILMN_1763265, ILMN_16…	849	769	13528	1.42971	0.998822	0.128585	4.15461
ILMN_1683250		GOTERM_BP_FAT	GO:0015031~protein transport	68	5.72873	0.00288269	ILMN_1762932, ILMN_1741331, ILMN_1746856, ILMN_1667222, ILMN_1740759, ILMN_1799890, ILMN_1802669, ILMN_1683916, ILMN_2065783, ILMN_1684042, ILMN_2402798, ILMN_1791873, ILMN_2130409, ILMN_1714623, ILMN_1749011, ILMN_2406043, ILMN_1755221, ILMN_1675982, ILMN_1800543, ILMN_1806023, ILMN_1656293, ILMN_1763634, ILMN_1706959, ILMN_2159453, ILMN_1761969, ILMN_2402972, ILMN_1763265, ILMN_1684746, ILMN_16…	849	762	13528	1.42194	0.999729	0.148743	5.03631
ILMN_1683316		GOTERM_BP_FAT	GO:0008104~protein localization	76	6.4027	0.00399136	ILMN_1762932, ILMN_1741331, ILMN_1746856, ILMN_1667222, ILMN_1674152, ILMN_1740759, ILMN_1760347, ILMN_1722688, ILMN_1799890, ILMN_1802669, ILMN_1683916, ILMN_2065783, ILMN_1684042, ILMN_2402798, ILMN_1791873, ILMN_2130409, ILMN_1714623, ILMN_1749011, ILMN_2353697, ILMN_2406043, ILMN_1755221, ILMN_1675982, ILMN_1800543, ILMN_1750256, ILMN_1806023, ILMN_1656293, ILMN_1706959, ILMN_1763634, ILMN_21…	849	882	13528	1.373	0.999989	0.189988	6.90873
ILMN_1683694		SP_PIR_KEYWORDS	transport	128	10.7835	0.00434108	ILMN_1762932, ILMN_1746856, ILMN_1750981, ILMN_1791332, ILMN_1683916, ILMN_1735798, ILMN_1791873, ILMN_1749011, ILMN_1675982, ILMN_1800543, ILMN_1670609, ILMN_1656293, ILMN_1763634, ILMN_1706959, ILMN_1812312, ILMN_2402972, ILMN_1652128, ILMN_1751627, ILMN_1807397, ILMN_1660837, ILMN_1813846, ILMN_1657483, ILMN_1742705, ILMN_1720344, ILMN_1760741, ILMN_1729650, ILMN_1727840, ILMN_1720442, ILMN_17…	1167	1670	19235	1.26332	0.894059	0.117252	6.09879
ILMN_1683916		GOTERM_BP_FAT	GO:0006605~protein targeting	20	1.68492	0.0819942	ILMN_1787026, ILMN_1801905, ILMN_2348243, ILMN_1667222, ILMN_1763634, ILMN_1686562, ILMN_1684746, ILMN_1802669, ILMN_1742827, ILMN_1683916, ILMN_2315694, ILMN_1651385, ILMN_1729650, ILMN_2130409, ILMN_1679071, ILMN_1781691, ILMN_1714623, ILMN_1700923, ILMN_1696021, ILMN_1806023, ILMN_1669700	849	215	13528	1.48224	1	0.866215	78.3768
ILMN_1683950		GOTERM_BP_FAT	GO:0006886~intracellular protein transport	31	2.61163	0.0980232	ILMN_1787026, ILMN_1801905, ILMN_2348243, ILMN_1741331, ILMN_1667222, ILMN_1712487, ILMN_1802669, ILMN_1748650, ILMN_1742827, ILMN_1683916, ILMN_2315694, ILMN_2402798, ILMN_2130409, ILMN_1781691, ILMN_1714623, ILMN_1787680, ILMN_1675982, ILMN_1696021, ILMN_1806023, ILMN_1656293, ILMN_1686562, ILMN_1763634, ILMN_1684746, ILMN_2402972, ILMN_1761969, ILMN_1657483, ILMN_1651385, ILMN_1729650, ILMN_16…	849	374	13528	1.32074	1	0.89723	84.2246
ILMN_1684042		GOTERM_BP_FAT	GO:0017038~protein import	13	1.0952	0.119662	ILMN_1667222, ILMN_1763634, ILMN_1802669, ILMN_1684746, ILMN_1683916, ILMN_1729650, ILMN_2130409, ILMN_1651385, ILMN_1679071, ILMN_1714623, ILMN_1696021, ILMN_1806023, ILMN_1669700	849	131	13528	1.58124	1	0.924976	89.7857
ILMN_1684306		GOTERM_BP_FAT	GO:0034613~cellular protein localization	33	2.78012	0.121521	ILMN_1787026, ILMN_1801905, ILMN_2348243, ILMN_1741331, ILMN_1667222, ILMN_1760347, ILMN_1712487, ILMN_1802669, ILMN_1748650, ILMN_1742827, ILMN_1683916, ILMN_2315694, ILMN_2402798, ILMN_2130409, ILMN_1781691, ILMN_1714623, ILMN_1787680, ILMN_1675982, ILMN_1696021, ILMN_1806023, ILMN_1768488, ILMN_1656293, ILMN_1686562, ILMN_1763634, ILMN_1684746, ILMN_1761969, ILMN_2402972, ILMN_1657483, ILMN_16…	849	411	13528	1.27938	1	0.924049	90.165
ILMN_1684497		GOTERM_BP_FAT	GO:0070727~cellular macromolecule localization	33	2.78012	0.129248	ILMN_1787026, ILMN_1801905, ILMN_2348243, ILMN_1741331, ILMN_1667222, ILMN_1760347, ILMN_1712487, ILMN_1802669, ILMN_1748650, ILMN_1742827, ILMN_1683916, ILMN_2315694, ILMN_2402798, ILMN_2130409, ILMN_1781691, ILMN_1714623, ILMN_1787680, ILMN_1675982, ILMN_1696021, ILMN_1806023, ILMN_1768488, ILMN_1656293, ILMN_1686562, ILMN_1763634, ILMN_1684746, ILMN_1761969, ILMN_2402972, ILMN_1657483, ILMN_16…	849	414	13528	1.2701	1	0.928822	91.6036
ILMN_1684594		GOTERM_BP_FAT	GO:0033365~protein localization in organelle	11	0.926706	0.433285	ILMN_1787026, ILMN_1667222, ILMN_1760347, ILMN_1651385, ILMN_1684746, ILMN_1679071, ILMN_1802669, ILMN_1714623, ILMN_1696021, ILMN_1806023, ILMN_1669700	849	146	13528	1.20051	1	0.994456	99.9962
ILMN_1684746
ILMN_1685109		Annotation Cluster 17	Enrichment Score: 1.9048620250041093
ILMN_1685124		Category	Term	Count	%	PValue	Genes	List Total	Pop Hits	Pop Total	Fold Enrichment	Bonferroni	Benjamini	FDR
ILMN_1685413		GOTERM_BP_FAT	GO:0006368~RNA elongation from RNA polymerase II promoter	11	0.926706	0.000656353	ILMN_1778917, ILMN_1736048, ILMN_1808110, ILMN_1659411, ILMN_1771264, ILMN_1720542, ILMN_1766245, ILMN_1655921, ILMN_1753719, ILMN_1792672, ILMN_1732300, ILMN_1747556	849	48	13528	3.65155	0.845558	0.050564	1.1684
ILMN_1685602		GOTERM_BP_FAT	GO:0006354~RNA elongation	11	0.926706	0.00108137	ILMN_1778917, ILMN_1736048, ILMN_1808110, ILMN_1659411, ILMN_1771264, ILMN_1720542, ILMN_1766245, ILMN_1655921, ILMN_1753719, ILMN_1792672, ILMN_1732300, ILMN_1747556	849	51	13528	3.43675	0.953956	0.0706684	1.9181
ILMN_1685631		GOTERM_BP_FAT	GO:0006366~transcription from RNA polymerase II promoter	24	2.0219	0.0215483	ILMN_1808110, ILMN_1759350, ILMN_2388272, ILMN_1771264, ILMN_2135756, ILMN_1691364, ILMN_1756445, ILMN_1732300, ILMN_1730307, ILMN_1720542, ILMN_1679929, ILMN_1655921, ILMN_1792672, ILMN_1755818, ILMN_1683204, ILMN_1778917, ILMN_1661683, ILMN_1753719, ILMN_1787461, ILMN_1803611, ILMN_1747556, ILMN_1689123, ILMN_1690105, ILMN_1736048, ILMN_1659411, ILMN_1711853, ILMN_1787567, ILMN_1766245, ILMN_17…	849	234	13528	1.63426	1	0.548216	32.2901
ILMN_1685763		GOTERM_CC_FAT	GO:0016591~DNA-directed RNA polymerase II, holoenzyme	11	0.926706	0.0222908	ILMN_1718354, ILMN_1778917, ILMN_1659411, ILMN_1659339, ILMN_1720542, ILMN_2174394, ILMN_1756086, ILMN_1655921, ILMN_1753719, ILMN_1725169, ILMN_1792672, ILMN_1732300	766	81	12782	2.26609	0.999983	0.290915	27.6402
ILMN_1685930		GOTERM_BP_FAT	GO:0006367~transcription initiation from RNA polymerase II promoter	10	0.84246	0.0254463	ILMN_1778917, ILMN_1759350, ILMN_1659411, ILMN_2388272, ILMN_1730307, ILMN_1711853, ILMN_1720542, ILMN_1655921, ILMN_1753719, ILMN_1792672, ILMN_1732300, ILMN_1747556	849	68	13528	2.34324	1	0.591103	36.9596
ILMN_1686461		GOTERM_BP_FAT	GO:0006351~transcription, DNA-dependent	28	2.35889	0.0276182	ILMN_1808110, ILMN_1759350, ILMN_2388272, ILMN_1771264, ILMN_1701243, ILMN_2135756, ILMN_1691364, ILMN_1756445, ILMN_1732300, ILMN_1730307, ILMN_1720542, ILMN_1685109, ILMN_2241775, ILMN_1679929, ILMN_1655921, ILMN_1755818, ILMN_1792672, ILMN_1683204, ILMN_1778917, ILMN_1661683, ILMN_1753719, ILMN_1787461, ILMN_1803611, ILMN_1747556, ILMN_1723895, ILMN_2311518, ILMN_1689123, ILMN_1690105, ILMN_17…	849	292	13528	1.52792	1	0.604064	39.4276
ILMN_1686531		GOTERM_BP_FAT	GO:0032774~RNA biosynthetic process	28	2.35889	0.0321523	ILMN_1808110, ILMN_1759350, ILMN_2388272, ILMN_1771264, ILMN_1701243, ILMN_2135756, ILMN_1691364, ILMN_1756445, ILMN_1732300, ILMN_1730307, ILMN_1720542, ILMN_1685109, ILMN_2241775, ILMN_1679929, ILMN_1655921, ILMN_1755818, ILMN_1792672, ILMN_1683204, ILMN_1778917, ILMN_1661683, ILMN_1753719, ILMN_1787461, ILMN_1803611, ILMN_1747556, ILMN_1723895, ILMN_2311518, ILMN_1689123, ILMN_1690105, ILMN_17…	849	296	13528	1.50727	1	0.644086	44.289
ILMN_1686562		GOTERM_BP_FAT	GO:0006352~transcription initiation	10	0.84246	0.0748897	ILMN_1778917, ILMN_1759350, ILMN_1659411, ILMN_2388272, ILMN_1730307, ILMN_1711853, ILMN_1720542, ILMN_1655921, ILMN_1753719, ILMN_1792672, ILMN_1732300, ILMN_1747556	849	83	13528	1.91976	1	0.846919	75.1771
ILMN_1686748
ILMN_1686929		Annotation Cluster 18	Enrichment Score: 1.852425110430954
ILMN_1687403		Category	Term	Count	%	PValue	Genes	List Total	Pop Hits	Pop Total	Fold Enrichment	Bonferroni	Benjamini	FDR
ILMN_1687430		GOTERM_MF_FAT	GO:0008094~DNA-dependent ATPase activity	11	0.926706	0.00209003	ILMN_1778917, ILMN_1786016, ILMN_1792107, ILMN_1752111, ILMN_1802392, ILMN_1806122, ILMN_2120340, ILMN_2370910, ILMN_2339284, ILMN_2376263, ILMN_1760635	791	57	12983	3.1675	0.847228	0.110793	3.20772
ILMN_1687998		GOTERM_MF_FAT	GO:0003678~DNA helicase activity	8	0.673968	0.00963113	ILMN_1786016, ILMN_1792107, ILMN_1701243, ILMN_1752111, ILMN_1806122, ILMN_2120340, ILMN_2339284, ILMN_1693108, ILMN_1656540	791	40	12983	3.28268	0.999832	0.352433	13.9988
ILMN_1688178		INTERPRO	IPR000330:SNF2-related	5	0.42123	0.137688	ILMN_1786016, ILMN_1752111, ILMN_1806122, ILMN_2339284, ILMN_2376263	1045	32	16659	2.49088	1	0.995523	91.4631
ILMN_1688627
ILMN_1688639		Annotation Cluster 19	Enrichment Score: 1.802377922928017
ILMN_1688727		Category	Term	Count	%	PValue	Genes	List Total	Pop Hits	Pop Total	Fold Enrichment	Bonferroni	Benjamini	FDR
ILMN_1688730		GOTERM_BP_FAT	GO:0030518~steroid hormone receptor signaling pathway	12	1.01095	0.000828713	ILMN_1778917, ILMN_1759789, ILMN_1740045, ILMN_2142695, ILMN_2388272, ILMN_1708077, ILMN_1700604, ILMN_1741253, ILMN_2414366, ILMN_1730307, ILMN_1668411, ILMN_1711853, ILMN_1669033, ILMN_1659206, ILMN_2355831	849	58	13528	3.2967	0.905454	0.0601831	1.47308
ILMN_1688780		GOTERM_BP_FAT	GO:0030521~androgen receptor signaling pathway	8	0.673968	0.00625591	ILMN_1778917, ILMN_2414366, ILMN_1759789, ILMN_2142695, ILMN_1668411, ILMN_2388272, ILMN_1730307, ILMN_1711853, ILMN_1708077, ILMN_1669033, ILMN_2355831	849	36	13528	3.5409	1	0.261113	10.6255
ILMN_1688886		GOTERM_BP_FAT	GO:0030522~intracellular receptor-mediated signaling pathway	12	1.01095	0.00677646	ILMN_1778917, ILMN_1759789, ILMN_1740045, ILMN_2142695, ILMN_2388272, ILMN_1708077, ILMN_1700604, ILMN_1741253, ILMN_2414366, ILMN_1730307, ILMN_1668411, ILMN_1711853, ILMN_1669033, ILMN_1659206, ILMN_2355831	849	75	13528	2.54945	1	0.271761	11.4598
ILMN_1688971		GOTERM_MF_FAT	GO:0035257~nuclear hormone receptor binding	11	0.926706	0.0178783	ILMN_1778917, ILMN_1759789, ILMN_2142695, ILMN_2388272, ILMN_1708077, ILMN_2414366, ILMN_1730307, ILMN_1668411, ILMN_1812478, ILMN_1711853, ILMN_2174394, ILMN_1669033, ILMN_1674811, ILMN_2355831	791	77	12983	2.34477	1	0.476908	24.506
ILMN_1689110		GOTERM_MF_FAT	GO:0050681~androgen receptor binding	6	0.505476	0.0186219	ILMN_1778917, ILMN_2414366, ILMN_1759789, ILMN_2142695, ILMN_1668411, ILMN_1708077, ILMN_1669033, ILMN_2355831	791	26	12983	3.78771	1	0.477554	25.3918
ILMN_1689123		GOTERM_MF_FAT	GO:0035258~steroid hormone receptor binding	7	0.589722	0.0259341	ILMN_1778917, ILMN_2414366, ILMN_1759789, ILMN_2142695, ILMN_1668411, ILMN_1708077, ILMN_2174394, ILMN_1669033, ILMN_2355831	791	38	12983	3.02352	1	0.532879	33.5994
ILMN_1689200		GOTERM_MF_FAT	GO:0051427~hormone receptor binding	11	0.926706	0.0407276	ILMN_1778917, ILMN_1759789, ILMN_2142695, ILMN_2388272, ILMN_1708077, ILMN_2414366, ILMN_1730307, ILMN_1668411, ILMN_1812478, ILMN_1711853, ILMN_2174394, ILMN_1669033, ILMN_1674811, ILMN_2355831	791	88	12983	2.05168	1	0.655902	47.688
ILMN_1689342		GOTERM_MF_FAT	GO:0046966~thyroid hormone receptor binding	4	0.336984	0.308439	ILMN_2388272, ILMN_1730307, ILMN_1812478, ILMN_1711853, ILMN_1674811	791	32	12983	2.05168	1	0.953418	99.6808
ILMN_1689652
ILMN_1689704		Annotation Cluster 20	Enrichment Score: 1.7293798006540293
ILMN_1689989		Category	Term	Count	%	PValue	Genes	List Total	Pop Hits	Pop Total	Fold Enrichment	Bonferroni	Benjamini	FDR
ILMN_1690049		SP_PIR_KEYWORDS	P-loop	15	1.26369	0.0104765	ILMN_1656822, ILMN_1689342, ILMN_1751079, ILMN_1750409, ILMN_1651964, ILMN_2214355, ILMN_1716053, ILMN_1738369, ILMN_1672547, ILMN_1788180, ILMN_2410864, ILMN_1760858, ILMN_2293992, ILMN_1772132, ILMN_1765520, ILMN_1722900	1167	116	19235	2.13135	0.995636	0.218873	14.1298
ILMN_1690105		SP_PIR_KEYWORDS	nucleotide binding	14	1.17944	0.012658	ILMN_1656822, ILMN_1689342, ILMN_1751079, ILMN_1750409, ILMN_1651964, ILMN_2214355, ILMN_1738369, ILMN_1672547, ILMN_1788180, ILMN_2410864, ILMN_1760858, ILMN_2293992, ILMN_1772132, ILMN_1765520, ILMN_1722900	1167	107	19235	2.15658	0.998603	0.223389	16.8277
ILMN_1690139		SP_PIR_KEYWORDS	GTP binding	9	0.758214	0.0488967	ILMN_1656822, ILMN_2410864, ILMN_1788180, ILMN_1760858, ILMN_2293992, ILMN_1750409, ILMN_2038775, ILMN_1765520, ILMN_2214355, ILMN_1738369	1167	67	19235	2.21406	1	0.467907	51.5737
ILMN_1690217
ILMN_1690282		Annotation Cluster 21	Enrichment Score: 1.68566984921466
ILMN_1690392		Category	Term	Count	%	PValue	Genes	List Total	Pop Hits	Pop Total	Fold Enrichment	Bonferroni	Benjamini	FDR
ILMN_1690524		UP_SEQ_FEATURE	domain:COMM	4	0.336984	0.0196612	ILMN_1808821, ILMN_1690392, ILMN_2094905, ILMN_1766505, ILMN_1761242	1167	10	19113	6.55116	1	0.980598	29.6417
ILMN_1690863		INTERPRO	IPR017920:COMM domain	4	0.336984	0.0211198	ILMN_1808821, ILMN_1690392, ILMN_2094905, ILMN_1766505, ILMN_1761242	1045	10	16659	6.37665	1	0.981581	29.8536
ILMN_1690939		INTERPRO	IPR009886:HCaRG	4	0.336984	0.0211198	ILMN_1808821, ILMN_1690392, ILMN_2094905, ILMN_1766505, ILMN_1761242	1045	10	16659	6.37665	1	0.981581	29.8536
ILMN_1691112
ILMN_1691364		Annotation Cluster 22	Enrichment Score: 1.66636986716697
ILMN_1691393		Category	Term	Count	%	PValue	Genes	List Total	Pop Hits	Pop Total	Fold Enrichment	Bonferroni	Benjamini	FDR
ILMN_1691506		SP_PIR_KEYWORDS	Chaperone	18	1.51643	0.0154189	ILMN_1670609, ILMN_1801762, ILMN_1728975, ILMN_1673649, ILMN_1717855, ILMN_1747903, ILMN_2141790, ILMN_2341793, ILMN_1724333, ILMN_1758545, ILMN_1728514, ILMN_1800612, ILMN_1699737, ILMN_1743352, ILMN_2187718, ILMN_2223010, ILMN_1698258, ILMN_1688730, ILMN_1812666, ILMN_1731720	1167	158	19235	1.87775	0.999671	0.234534	20.1291
ILMN_1691809		GOTERM_MF_FAT	GO:0051082~unfolded protein binding	14	1.17944	0.0224191	ILMN_1801762, ILMN_1717855, ILMN_2341793, ILMN_1724333, ILMN_1783120, ILMN_1754529, ILMN_1758545, ILMN_1800612, ILMN_1699737, ILMN_2223010, ILMN_1747204, ILMN_1688730, ILMN_2120340, ILMN_1731720, ILMN_1745499, ILMN_1785574	791	115	12983	1.99815	1	0.504467	29.7657
ILMN_1691860		GOTERM_BP_FAT	GO:0006457~protein folding	19	1.60067	0.0289881	ILMN_1801762, ILMN_2070815, ILMN_1717855, ILMN_2341793, ILMN_1724333, ILMN_2258268, ILMN_1783120, ILMN_1758545, ILMN_1800612, ILMN_1728514, ILMN_1699737, ILMN_1743352, ILMN_2223010, ILMN_1655654, ILMN_1769902, ILMN_1688730, ILMN_2120340, ILMN_1755221, ILMN_1731720, ILMN_1745499, ILMN_1772743	849	177	13528	1.71043	1	0.613654	40.937
ILMN_1691861
ILMN_1692072		Annotation Cluster 23	Enrichment Score: 1.6383307941301877
ILMN_1692276		Category	Term	Count	%	PValue	Genes	List Total	Pop Hits	Pop Total	Fold Enrichment	Bonferroni	Benjamini	FDR
ILMN_1692464		GOTERM_BP_FAT	GO:0034622~cellular macromolecular complex assembly	34	2.86436	0.00301719	ILMN_1791726, ILMN_1733305, ILMN_1658835, ILMN_1761851, ILMN_1683916, ILMN_2310253, ILMN_1694011, ILMN_1692575, ILMN_1742238, ILMN_1714623, ILMN_1758623, ILMN_1682459, ILMN_2354515, ILMN_1659523, ILMN_1760683, ILMN_1728975, ILMN_1732318, ILMN_1812312, ILMN_1684746, ILMN_1663407, ILMN_1784218, ILMN_1753719, ILMN_1651496, ILMN_1792689, ILMN_1811955, ILMN_2115340, ILMN_2219131, ILMN_2095840, ILMN_20…	849	318	13528	1.70364	0.999815	0.152382	5.26536
ILMN_1692517		GOTERM_BP_FAT	GO:0034621~cellular macromolecular complex subunit organization	36	3.03286	0.00566552	ILMN_1791726, ILMN_1733305, ILMN_1658835, ILMN_1761851, ILMN_2175474, ILMN_1683916, ILMN_2310253, ILMN_1694011, ILMN_1692575, ILMN_1742238, ILMN_1714623, ILMN_1758623, ILMN_1682459, ILMN_2182198, ILMN_2354515, ILMN_1659523, ILMN_1760683, ILMN_1728975, ILMN_1732318, ILMN_1812312, ILMN_1684746, ILMN_1784218, ILMN_1663407, ILMN_1753719, ILMN_1651496, ILMN_1792689, ILMN_1811955, ILMN_2115340, ILMN_22…	849	357	13528	1.60679	1	0.250723	9.67023
ILMN_1692575		GOTERM_BP_FAT	GO:0065003~macromolecular complex assembly	56	4.71778	0.0205452	ILMN_1791726, ILMN_1733305, ILMN_1658835, ILMN_2388272, ILMN_1701243, ILMN_1683916, ILMN_1732300, ILMN_1694011, ILMN_1730307, ILMN_1720542, ILMN_1714623, ILMN_1692575, ILMN_2354515, ILMN_1655921, ILMN_1778917, ILMN_1760683, ILMN_1728975, ILMN_1732318, ILMN_1763634, ILMN_1812312, ILMN_1684746, ILMN_1663407, ILMN_1813846, ILMN_1792689, ILMN_1811955, ILMN_1659411, ILMN_2219131, ILMN_2095840, ILMN_17…	849	665	13528	1.34181	1	0.540264	31.0368
ILMN_1692948		GOTERM_BP_FAT	GO:0043933~macromolecular complex subunit organization	59	4.97051	0.0222181	ILMN_1791726, ILMN_1733305, ILMN_1658835, ILMN_2388272, ILMN_1701243, ILMN_1683916, ILMN_1732300, ILMN_1694011, ILMN_1730307, ILMN_1720542, ILMN_1714623, ILMN_1692575, ILMN_2354515, ILMN_1655921, ILMN_1778917, ILMN_1760683, ILMN_1728975, ILMN_1732318, ILMN_1763634, ILMN_1812312, ILMN_1684746, ILMN_1663407, ILMN_1813846, ILMN_1792689, ILMN_1811955, ILMN_1659411, ILMN_2219131, ILMN_2095840, ILMN_17…	849	710	13528	1.3241	1	0.550239	33.115
ILMN_1693108		GOTERM_BP_FAT	GO:0070271~protein complex biogenesis	39	3.28559	0.137682	ILMN_1791726, ILMN_1658835, ILMN_1759350, ILMN_2388272, ILMN_1701243, ILMN_1761851, ILMN_1683916, ILMN_1732300, ILMN_1790757, ILMN_1762594, ILMN_1694011, ILMN_1730307, ILMN_1720542, ILMN_1714623, ILMN_1682459, ILMN_2354515, ILMN_1655921, ILMN_1792672, ILMN_2114422, ILMN_1778917, ILMN_1728975, ILMN_1797367, ILMN_1732318, ILMN_1763634, ILMN_1812312, ILMN_1684746, ILMN_1663407, ILMN_1753719, ILMN_17…	849	505	13528	1.23055	1	0.935209	92.9462
ILMN_1693345		GOTERM_BP_FAT	GO:0006461~protein complex assembly	39	3.28559	0.137682	ILMN_1791726, ILMN_1658835, ILMN_1759350, ILMN_2388272, ILMN_1701243, ILMN_1761851, ILMN_1683916, ILMN_1732300, ILMN_1790757, ILMN_1762594, ILMN_1694011, ILMN_1730307, ILMN_1720542, ILMN_1714623, ILMN_1682459, ILMN_2354515, ILMN_1655921, ILMN_1792672, ILMN_2114422, ILMN_1778917, ILMN_1728975, ILMN_1797367, ILMN_1732318, ILMN_1763634, ILMN_1812312, ILMN_1684746, ILMN_1663407, ILMN_1753719, ILMN_17…	849	505	13528	1.23055	1	0.935209	92.9462
ILMN_1693726
ILMN_1693766		Annotation Cluster 24	Enrichment Score: 1.597183537230159
ILMN_1694011		Category	Term	Count	%	PValue	Genes	List Total	Pop Hits	Pop Total	Fold Enrichment	Bonferroni	Benjamini	FDR
ILMN_1694213		INTERPRO	IPR018952:2'-5'-oligoadenylate synthetase 1, domain 2/C-terminal	3	0.252738	0.0216255	ILMN_2410826, ILMN_1674063, ILMN_1674811	1045	4	16659	11.9562	1	0.973656	30.4531
ILMN_1694223		INTERPRO	IPR006117:2-5-oligoadenylate synthetase, conserved site	3	0.252738	0.0216255	ILMN_2410826, ILMN_1674063, ILMN_1674811	1045	4	16659	11.9562	1	0.973656	30.4531
ILMN_1694305		INTERPRO	IPR006116:2-5-oligoadenylate synthetase, ubiquitin-like region	3	0.252738	0.0345556	ILMN_2410826, ILMN_1674063, ILMN_1674811	1045	5	16659	9.56498	1	0.987563	44.243
ILMN_1694479
ILMN_1694504		Annotation Cluster 25	Enrichment Score: 1.5479814429017824
ILMN_1694569		Category	Term	Count	%	PValue	Genes	List Total	Pop Hits	Pop Total	Fold Enrichment	Bonferroni	Benjamini	FDR
ILMN_1694711		GOTERM_MF_FAT	GO:0042623~ATPase activity, coupled	32	2.69587	0.000548948	ILMN_1730291, ILMN_1754943, ILMN_1751079, ILMN_1788457, ILMN_1651964, ILMN_1814859, ILMN_2339284, ILMN_2370910, ILMN_2376263, ILMN_1791332, ILMN_1715635, ILMN_1772132, ILMN_1806122, ILMN_2120340, ILMN_1712320, ILMN_1760635, ILMN_1735679, ILMN_1778917, ILMN_1792107, ILMN_1722533, ILMN_1786016, ILMN_1752111, ILMN_2366785, ILMN_1795218, ILMN_1784218, ILMN_1721391, ILMN_1658071, ILMN_1733667, ILMN_22…	791	272	12983	1.93099	0.389264	0.0680177	0.852009
ILMN_1694759		GOTERM_MF_FAT	GO:0016887~ATPase activity	36	3.03286	0.00115953	ILMN_1730291, ILMN_1754943, ILMN_1751079, ILMN_1788457, ILMN_1651964, ILMN_1814859, ILMN_2370910, ILMN_2339284, ILMN_2376263, ILMN_1791332, ILMN_1715635, ILMN_1772132, ILMN_1806122, ILMN_2120340, ILMN_1712320, ILMN_1760635, ILMN_1735679, ILMN_1656540, ILMN_1778917, ILMN_1792107, ILMN_1786016, ILMN_1722533, ILMN_1752111, ILMN_2366785, ILMN_1736353, ILMN_1795218, ILMN_1784218, ILMN_1721391, ILMN_21…	791	334	12983	1.76911	0.647203	0.0770159	1.7917
ILMN_1694878		GOTERM_MF_FAT	GO:0004386~helicase activity	19	1.60067	0.0020691	ILMN_1701243, ILMN_1786016, ILMN_1792107, ILMN_1752111, ILMN_2366785, ILMN_1814859, ILMN_1795218, ILMN_1805742, ILMN_2339284, ILMN_1784218, ILMN_2376263, ILMN_1733667, ILMN_1806122, ILMN_1722900, ILMN_2399300, ILMN_2120340, ILMN_1712320, ILMN_1693108, ILMN_1735679, ILMN_1656540	791	140	12983	2.22753	0.844324	0.116619	3.17609
ILMN_1695079		INTERPRO	IPR002464:DNA/RNA helicase, ATP-dependent, DEAH-box type, conserved site	9	0.758214	0.00249698	ILMN_1786016, ILMN_1806122, ILMN_1795218, ILMN_1805742, ILMN_2339284, ILMN_2376263, ILMN_1742827, ILMN_1735679, ILMN_1733667	1045	39	16659	3.67884	0.976309	0.976309	4.06795
ILMN_1695334		SP_PIR_KEYWORDS	helicase	18	1.51643	0.00306252	ILMN_1701243, ILMN_1786016, ILMN_1752111, ILMN_2366785, ILMN_1814859, ILMN_1795218, ILMN_1805742, ILMN_2339284, ILMN_1784218, ILMN_2376263, ILMN_1733667, ILMN_1806122, ILMN_2399300, ILMN_2120340, ILMN_1722900, ILMN_1712320, ILMN_1693108, ILMN_1735679, ILMN_1656540	1167	134	19235	2.21406	0.794577	0.0888968	4.33951
ILMN_1695472		SMART	SM00490:HELICc	14	1.17944	0.0069913	ILMN_1786016, ILMN_2366785, ILMN_1752111, ILMN_1814859, ILMN_1795218, ILMN_1805742, ILMN_1784218, ILMN_2339284, ILMN_2376263, ILMN_1733667, ILMN_1806122, ILMN_1722900, ILMN_1712320, ILMN_1735679	518	106	9079	2.31489	0.838641	0.598304	8.76256
ILMN_1695576		SMART	SM00487:DEXDc	14	1.17944	0.0088016	ILMN_1786016, ILMN_2366785, ILMN_1752111, ILMN_1814859, ILMN_1795218, ILMN_1805742, ILMN_1784218, ILMN_2339284, ILMN_2376263, ILMN_1733667, ILMN_1806122, ILMN_1722900, ILMN_1712320, ILMN_1735679	518	109	9079	2.25118	0.899595	0.437091	10.9129
ILMN_1695717		UP_SEQ_FEATURE	domain:Helicase C-terminal	14	1.17944	0.0114468	ILMN_1786016, ILMN_2366785, ILMN_1752111, ILMN_1814859, ILMN_1795218, ILMN_1805742, ILMN_1784218, ILMN_2339284, ILMN_2376263, ILMN_1733667, ILMN_1806122, ILMN_1722900, ILMN_1712320, ILMN_1735679	1167	105	19113	2.18372	1	0.997376	18.4403
ILMN_1695917		UP_SEQ_FEATURE	short sequence motif:DEAH box	8	0.673968	0.0127625	ILMN_1786016, ILMN_1806122, ILMN_1795218, ILMN_1805742, ILMN_2339284, ILMN_2376263, ILMN_1735679, ILMN_1733667	1167	42	19113	3.1196	1	0.996016	20.341
ILMN_1696021		INTERPRO	IPR014021:Helicase, superfamily 1 and 2, ATP-binding	14	1.17944	0.0162528	ILMN_1786016, ILMN_2366785, ILMN_1752111, ILMN_1814859, ILMN_1795218, ILMN_1805742, ILMN_1784218, ILMN_2339284, ILMN_2376263, ILMN_1733667, ILMN_1806122, ILMN_1722900, ILMN_1712320, ILMN_1735679	1045	107	16659	2.08582	1	0.992598	23.8297
ILMN_1696127		INTERPRO	IPR001650:DNA/RNA helicase, C-terminal	14	1.17944	0.0162528	ILMN_1786016, ILMN_2366785, ILMN_1752111, ILMN_1814859, ILMN_1795218, ILMN_1805742, ILMN_1784218, ILMN_2339284, ILMN_2376263, ILMN_1733667, ILMN_1806122, ILMN_1722900, ILMN_1712320, ILMN_1735679	1045	107	16659	2.08582	1	0.992598	23.8297
ILMN_1696284		UP_SEQ_FEATURE	domain:Helicase ATP-binding	14	1.17944	0.01647	ILMN_1786016, ILMN_2366785, ILMN_1752111, ILMN_1814859, ILMN_1795218, ILMN_1805742, ILMN_1784218, ILMN_2339284, ILMN_2376263, ILMN_1733667, ILMN_1806122, ILMN_1722900, ILMN_1712320, ILMN_1735679	1167	110	19113	2.08446	1	0.97969	25.4746
ILMN_1696347		INTERPRO	IPR014001:DEAD-like helicase, N-terminal	14	1.17944	0.0187216	ILMN_1786016, ILMN_2366785, ILMN_1752111, ILMN_1814859, ILMN_1795218, ILMN_1805742, ILMN_1784218, ILMN_2339284, ILMN_2376263, ILMN_1733667, ILMN_1806122, ILMN_1722900, ILMN_1712320, ILMN_1735679	1045	109	16659	2.04755	1	0.982432	26.9436
ILMN_1696828		GOTERM_MF_FAT	GO:0070035~purine NTP-dependent helicase activity	11	0.926706	0.0742163	ILMN_1786016, ILMN_2366785, ILMN_1814859, ILMN_1795218, ILMN_2120340, ILMN_1722900, ILMN_2339284, ILMN_1784218, ILMN_1712320, ILMN_1735679, ILMN_1733667	791	98	12983	1.84232	1	0.763708	69.9311
ILMN_1697554		GOTERM_MF_FAT	GO:0008026~ATP-dependent helicase activity	11	0.926706	0.0742163	ILMN_1786016, ILMN_2366785, ILMN_1814859, ILMN_1795218, ILMN_2120340, ILMN_1722900, ILMN_2339284, ILMN_1784218, ILMN_1712320, ILMN_1735679, ILMN_1733667	791	98	12983	1.84232	1	0.763708	69.9311
ILMN_1697701		INTERPRO	IPR011709:Region of unknown function DUF1605	4	0.336984	0.0865252	ILMN_1795218, ILMN_1805742, ILMN_1735679, ILMN_1733667	1045	17	16659	3.75097	1	0.995569	77.7609
ILMN_1697864		INTERPRO	IPR007502:Helicase-associated region	4	0.336984	0.0991991	ILMN_1795218, ILMN_1805742, ILMN_1735679, ILMN_1733667	1045	18	16659	3.54258	1	0.996248	82.3671
ILMN_1697962		INTERPRO	IPR000330:SNF2-related	5	0.42123	0.137688	ILMN_1786016, ILMN_1752111, ILMN_1806122, ILMN_2339284, ILMN_2376263	1045	32	16659	2.49088	1	0.995523	91.4631
ILMN_1698225		UP_SEQ_FEATURE	short sequence motif:Q motif	5	0.42123	0.187011	ILMN_2366785, ILMN_1814859, ILMN_1722900, ILMN_1784218, ILMN_1712320	1167	37	19113	2.21323	1	0.999843	97.4411
ILMN_1698233		INTERPRO	IPR014014:RNA helicase, DEAD-box type, Q motif	5	0.42123	0.199637	ILMN_2366785, ILMN_1814859, ILMN_1722900, ILMN_1784218, ILMN_1712320	1045	37	16659	2.15427	1	0.998551	97.5256
ILMN_1698258		INTERPRO	IPR000629:RNA helicase, ATP-dependent, DEAD-box, conserved site	4	0.336984	0.324724	ILMN_2366785, ILMN_1814859, ILMN_1722900, ILMN_1784218	1045	32	16659	1.9927	1	0.999746	99.853
ILMN_1698363		UP_SEQ_FEATURE	short sequence motif:DEAD box	4	0.336984	0.326906	ILMN_2366785, ILMN_1814859, ILMN_1722900, ILMN_1784218	1167	33	19113	1.9852	1	0.999995	99.9096
ILMN_1698715		INTERPRO	IPR011545:DNA/RNA helicase, DEAD/DEAH box type, N-terminal	5	0.42123	0.536893	ILMN_2366785, ILMN_1814859, ILMN_1722900, ILMN_1784218, ILMN_1712320	1045	61	16659	1.30669	1	0.999994	99.9997
ILMN_1698725		GOTERM_BP_FAT	GO:0006338~chromatin remodeling	4	0.336984	0.690624	ILMN_1786016, ILMN_1806122, ILMN_1766245, ILMN_2376263	849	56	13528	1.13815	1	0.999348	100
ILMN_1698769
ILMN_1699496		Annotation Cluster 26	Enrichment Score: 1.522182395325227
ILMN_1699521		Category	Term	Count	%	PValue	Genes	List Total	Pop Hits	Pop Total	Fold Enrichment	Bonferroni	Benjamini	FDR
ILMN_1699525		SMART	SM00382:AAA	17	1.43218	0.00771186	ILMN_1689342, ILMN_1751079, ILMN_1788457, ILMN_1722533, ILMN_1651964, ILMN_1724333, ILMN_1736353, ILMN_1809010, ILMN_2370910, ILMN_1754529, ILMN_1772132, ILMN_1802392, ILMN_2399300, ILMN_2120340, ILMN_2395285, ILMN_1693108, ILMN_1760635, ILMN_1656540	518	144	9079	2.06916	0.866393	0.488778	9.62415
ILMN_1699665		INTERPRO	IPR003593:ATPase, AAA+ type, core	17	1.43218	0.0183998	ILMN_1689342, ILMN_1751079, ILMN_1788457, ILMN_1722533, ILMN_1651964, ILMN_1724333, ILMN_1736353, ILMN_1809010, ILMN_2370910, ILMN_1754529, ILMN_1772132, ILMN_1802392, ILMN_2399300, ILMN_2120340, ILMN_2395285, ILMN_1693108, ILMN_1760635, ILMN_1656540	1045	144	16659	1.882	1	0.990279	26.5447
ILMN_1699737		INTERPRO	IPR003959:ATPase, AAA-type, core	6	0.505476	0.191197	ILMN_1722533, ILMN_1736353, ILMN_2120340, ILMN_1809010, ILMN_1754529, ILMN_1693108, ILMN_1656540	1045	49	16659	1.95204	1	0.998471	97.0546
ILMN_1700028
ILMN_1700168		Annotation Cluster 27	Enrichment Score: 1.4556650036696
ILMN_1700432		Category	Term	Count	%	PValue	Genes	List Total	Pop Hits	Pop Total	Fold Enrichment	Bonferroni	Benjamini	FDR
ILMN_1700461		GOTERM_BP_FAT	GO:0022613~ribonucleoprotein complex biogenesis	24	2.0219	0.000879722	ILMN_1733305, ILMN_1655734, ILMN_2210601, ILMN_2155172, ILMN_1803312, ILMN_2310253, ILMN_1671281, ILMN_1797074, ILMN_2070072, ILMN_1734194, ILMN_1692575, ILMN_2401826, ILMN_1659523, ILMN_1742577, ILMN_1760683, ILMN_1797367, ILMN_1670948, ILMN_1784218, ILMN_1679800, ILMN_1711189, ILMN_1811955, ILMN_2219131, ILMN_1807304, ILMN_1670796, ILMN_1720442, ILMN_2336393, ILMN_2403889, ILMN_1750722, ILMN_17…	849	180	13528	2.12454	0.918235	0.0621853	1.56308
ILMN_1700604		GOTERM_BP_FAT	GO:0042254~ribosome biogenesis	15	1.26369	0.0204338	ILMN_1733305, ILMN_1742577, ILMN_1797367, ILMN_1670948, ILMN_1655734, ILMN_1679800, ILMN_2210601, ILMN_2155172, ILMN_1803312, ILMN_1711189, ILMN_1671281, ILMN_2219131, ILMN_1797074, ILMN_2070072, ILMN_1734194, ILMN_1670796, ILMN_2401826, ILMN_1769014, ILMN_1750722	849	122	13528	1.9591	1	0.547847	30.8963
ILMN_1700811		GOTERM_BP_FAT	GO:0006364~rRNA processing	10	0.84246	0.121988	ILMN_1670948, ILMN_1655734, ILMN_2210601, ILMN_1803312, ILMN_1711189, ILMN_1671281, ILMN_2219131, ILMN_1797074, ILMN_1734194, ILMN_2070072, ILMN_1670796, ILMN_2401826, ILMN_1750722	849	92	13528	1.73196	1	0.923486	90.2582
ILMN_1700915		GOTERM_BP_FAT	GO:0016072~rRNA metabolic process	10	0.84246	0.147083	ILMN_1670948, ILMN_1655734, ILMN_2210601, ILMN_1803312, ILMN_1711189, ILMN_1671281, ILMN_2219131, ILMN_1797074, ILMN_1734194, ILMN_2070072, ILMN_1670796, ILMN_2401826, ILMN_1750722	849	96	13528	1.6598	1	0.9367	94.2029
ILMN_1700923		SP_PIR_KEYWORDS	rrna processing	7	0.589722	0.163343	ILMN_1711189, ILMN_1670948, ILMN_1655734, ILMN_1797074, ILMN_1734194, ILMN_1670796, ILMN_2401826, ILMN_1803312	1167	61	19235	1.89143	1	0.757257	92.4192
ILMN_1700967
ILMN_1701058		Annotation Cluster 28	Enrichment Score: 1.3995837664670763
ILMN_1701131		Category	Term	Count	%	PValue	Genes	List Total	Pop Hits	Pop Total	Fold Enrichment	Bonferroni	Benjamini	FDR
ILMN_1701165		GOTERM_MF_FAT	GO:0003725~double-stranded RNA binding	8	0.673968	0.0031917	ILMN_2310253, ILMN_1671452, ILMN_1750876, ILMN_1694223, ILMN_1804490, ILMN_1726752, ILMN_1807304, ILMN_2317348, ILMN_1674811	791	33	12983	3.97901	0.943342	0.147417	4.85952
ILMN_1701243		SMART	SM00358:DSRM	4	0.336984	0.126868	ILMN_2310253, ILMN_1671452, ILMN_1750876, ILMN_1694223	518	22	9079	3.18673	1	0.919506	83.0235
ILMN_1701247		INTERPRO	IPR001159:Double-stranded RNA binding	4	0.336984	0.156269	ILMN_2310253, ILMN_1671452, ILMN_1750876, ILMN_1694223	1045	22	16659	2.89848	1	0.996915	94.0551
ILMN_1702244
ILMN_1702279		Annotation Cluster 29	Enrichment Score: 1.3643422992131926
ILMN_1702592		Category	Term	Count	%	PValue	Genes	List Total	Pop Hits	Pop Total	Fold Enrichment	Bonferroni	Benjamini	FDR
ILMN_1703123		GOTERM_BP_FAT	GO:0051186~cofactor metabolic process	21	1.76917	0.0204654	ILMN_1721669, ILMN_2122420, ILMN_1802706, ILMN_1797046, ILMN_1804629, ILMN_1689342, ILMN_1740742, ILMN_2406468, ILMN_1766652, ILMN_2258268, ILMN_1735432, ILMN_1686531, ILMN_1714990, ILMN_1667257, ILMN_1749662, ILMN_2358919, ILMN_2368585, ILMN_1703153, ILMN_1737387, ILMN_1739274, ILMN_1715125, ILMN_2409062, ILMN_1663667, ILMN_1797005	849	195	13528	1.71597	1	0.543595	30.9361
ILMN_1703132		GOTERM_BP_FAT	GO:0006732~coenzyme metabolic process	17	1.43218	0.0304008	ILMN_2122420, ILMN_1721669, ILMN_1802706, ILMN_1797046, ILMN_1804629, ILMN_1766652, ILMN_2258268, ILMN_1686531, ILMN_1714990, ILMN_1667257, ILMN_1749662, ILMN_2358919, ILMN_2368585, ILMN_1703153, ILMN_1737387, ILMN_1739274, ILMN_1715125, ILMN_1663667, ILMN_1797005	849	153	13528	1.77045	1	0.627261	42.4564
ILMN_1703153		GOTERM_BP_FAT	GO:0051188~cofactor biosynthetic process	12	1.01095	0.0400295	ILMN_1797046, ILMN_1804629, ILMN_1689342, ILMN_1740742, ILMN_2406468, ILMN_1766652, ILMN_1735432, ILMN_1686531, ILMN_1714990, ILMN_2368585, ILMN_1737387, ILMN_1739274, ILMN_1715125, ILMN_2409062, ILMN_1663667	849	97	13528	1.97122	1	0.705781	51.8706
ILMN_1703226		GOTERM_BP_FAT	GO:0009108~coenzyme biosynthetic process	8	0.673968	0.14007	ILMN_1797046, ILMN_1804629, ILMN_2368585, ILMN_1737387, ILMN_1739274, ILMN_1766652, ILMN_1715125, ILMN_1663667, ILMN_1686531, ILMN_1714990	849	69	13528	1.84742	1	0.932804	93.2878
ILMN_1703330
ILMN_1703524		Annotation Cluster 30	Enrichment Score: 1.3355780540639455
ILMN_1703683		Category	Term	Count	%	PValue	Genes	List Total	Pop Hits	Pop Total	Fold Enrichment	Bonferroni	Benjamini	FDR
ILMN_1703720		KEGG_PATHWAY	hsa03050:Proteasome	11	0.926706	0.000178184	ILMN_1814156, ILMN_2344130, ILMN_1666409, ILMN_2376108, ILMN_1733256, ILMN_1806017, ILMN_1736353, ILMN_1809010, ILMN_1728355, ILMN_1691809, ILMN_2155998, ILMN_1786612	280	47	5085	4.25038	0.0265494	0.0265494	0.212818
ILMN_1704713		PIR_SUPERFAMILY	PIRSF001214:multicatalytic endopeptidase complex chain C5	3	0.252738	0.0192136	ILMN_1814156, ILMN_1666409, ILMN_2376108	437	4	7396	12.6934	0.999938	0.911098	24.3685
ILMN_1705433		INTERPRO	IPR001353:Proteasome, alpha and beta subunits	4	0.336984	0.0531683	ILMN_1814156, ILMN_1666409, ILMN_2376108, ILMN_1691809	1045	14	16659	4.55475	1	0.993974	59.6486
ILMN_1705469		INTERPRO	IPR000243:Peptidase T1A, proteasome beta-subunit	3	0.252738	0.0667511	ILMN_1814156, ILMN_1666409, ILMN_2376108	1045	7	16659	6.83213	1	0.996803	68.2592
ILMN_1705769		INTERPRO	IPR001353:Proteasome, subunit alpha/beta	4	0.336984	0.112565	ILMN_1814156, ILMN_1666409, ILMN_2376108, ILMN_1691809	1045	19	16659	3.35613	1	0.994794	86.2445
ILMN_1705871		GOTERM_CC_FAT	GO:0005839~proteasome core complex	4	0.336984	0.114182	ILMN_1814156, ILMN_1666409, ILMN_2376108, ILMN_1691809	766	20	12782	3.33734	1	0.639449	82.4479
ILMN_1705908		SP_PIR_KEYWORDS	threonine protease	4	0.336984	0.11755	ILMN_1814156, ILMN_1666409, ILMN_2376108, ILMN_1691809	1167	20	19235	3.29649	1	0.684081	83.6147
ILMN_1706149		GOTERM_MF_FAT	GO:0004298~threonine-type endopeptidase activity	4	0.336984	0.118504	ILMN_1814156, ILMN_1666409, ILMN_2376108, ILMN_1691809	791	20	12983	3.28268	1	0.848599	85.9923
ILMN_1706455		GOTERM_MF_FAT	GO:0070003~threonine-type peptidase activity	4	0.336984	0.118504	ILMN_1814156, ILMN_1666409, ILMN_2376108, ILMN_1691809	791	20	12983	3.28268	1	0.848599	85.9923
ILMN_1706498		INTERPRO	IPR016050:Proteasome, beta-type subunit, conserved site	3	0.252738	0.170978	ILMN_1814156, ILMN_1666409, ILMN_2376108	1045	12	16659	3.98541	1	0.998046	95.5611
ILMN_1706511
ILMN_1706553		Annotation Cluster 31	Enrichment Score: 1.327071571698144
ILMN_1706959		Category	Term	Count	%	PValue	Genes	List Total	Pop Hits	Pop Total	Fold Enrichment	Bonferroni	Benjamini	FDR
ILMN_1707199		GOTERM_CC_FAT	GO:0043228~non-membrane-bounded organelle	182	15.3328	0.0109876	ILMN_1791726, ILMN_1714067, ILMN_1651826, ILMN_1701243, ILMN_1655734, ILMN_1774839, ILMN_1773716, ILMN_1780153, ILMN_1811682, ILMN_1685631, ILMN_1808789, ILMN_1756445, ILMN_1740429, ILMN_1673738, ILMN_1711414, ILMN_1690217, ILMN_1668411, ILMN_1797074, ILMN_1721704, ILMN_1806122, ILMN_1803853, ILMN_1750256, ILMN_2317581, ILMN_1742577, ILMN_1727490, ILMN_1738369, ILMN_1689989, ILMN_1813846, ILMN_17…	766	2596	12782	1.16987	0.995445	0.175154	14.6627
ILMN_1707631		GOTERM_CC_FAT	GO:0043232~intracellular non-membrane-bounded organelle	182	15.3328	0.0109876	ILMN_1791726, ILMN_1714067, ILMN_1651826, ILMN_1701243, ILMN_1655734, ILMN_1774839, ILMN_1773716, ILMN_1780153, ILMN_1811682, ILMN_1685631, ILMN_1808789, ILMN_1756445, ILMN_1740429, ILMN_1673738, ILMN_1711414, ILMN_1690217, ILMN_1668411, ILMN_1797074, ILMN_1721704, ILMN_1806122, ILMN_1803853, ILMN_1750256, ILMN_2317581, ILMN_1742577, ILMN_1727490, ILMN_1738369, ILMN_1689989, ILMN_1813846, ILMN_17…	766	2596	12782	1.16987	0.995445	0.175154	14.6627
ILMN_1708041		GOTERM_CC_FAT	GO:0005856~cytoskeleton	75	6.31845	0.864925	ILMN_1656822, ILMN_1791726, ILMN_1693766, ILMN_1651826, ILMN_1714067, ILMN_1805999, ILMN_1693345, ILMN_1756921, ILMN_1811682, ILMN_1747771, ILMN_1808789, ILMN_2360184, ILMN_1810782, ILMN_1690217, ILMN_1668411, ILMN_1721704, ILMN_1745499, ILMN_1750256, ILMN_1776102, ILMN_1761322, ILMN_2317581, ILMN_1732318, ILMN_1727490, ILMN_2055330, ILMN_1712659, ILMN_1737170, ILMN_1689989, ILMN_1813846, ILMN_17…	766	1381	12782	0.906228	1	0.997684	100
ILMN_1708077
ILMN_1708341		Annotation Cluster 32	Enrichment Score: 1.2352591324273816
ILMN_1708890		Category	Term	Count	%	PValue	Genes	List Total	Pop Hits	Pop Total	Fold Enrichment	Bonferroni	Benjamini	FDR
ILMN_1709043		GOTERM_CC_FAT	GO:0005789~endoplasmic reticulum membrane	25	2.10615	0.0330354	ILMN_1787026, ILMN_2070815, ILMN_1750409, ILMN_1801119, ILMN_1672042, ILMN_2379931, ILMN_1809488, ILMN_1731619, ILMN_1680109, ILMN_1732049, ILMN_1747204, ILMN_1799853, ILMN_1685413, ILMN_1787680, ILMN_1755221, ILMN_1780382, ILMN_1653613, ILMN_1753002, ILMN_1656293, ILMN_1723632, ILMN_2408645, ILMN_1761969, ILMN_2105308, ILMN_1720819, ILMN_2397571, ILMN_1657483, ILMN_1655654, ILMN_1690524, ILMN_23…	766	269	12782	1.55081	1	0.373989	38.2518
ILMN_1709237		GOTERM_CC_FAT	GO:0005783~endoplasmic reticulum	72	6.06571	0.0358942	ILMN_2222984, ILMN_1746856, ILMN_1696347, ILMN_1790973, ILMN_1801119, ILMN_2379931, ILMN_1809488, ILMN_1859908, ILMN_1684042, ILMN_1683316, ILMN_1680109, ILMN_1657495, ILMN_1666597, ILMN_1687998, ILMN_1747204, ILMN_1674063, ILMN_1799853, ILMN_1778377, ILMN_1755221, ILMN_1780382, ILMN_1800543, ILMN_1656293, ILMN_1673649, ILMN_1723632, ILMN_1706498, ILMN_1761969, ILMN_2105308, ILMN_1751627, ILMN_17…	766	960	12782	1.2515	1	0.382528	40.8207
ILMN_1709451		SP_PIR_KEYWORDS	endoplasmic reticulum	56	4.71778	0.0392211	ILMN_1746856, ILMN_1801119, ILMN_2379931, ILMN_1809488, ILMN_1859908, ILMN_1684042, ILMN_1680109, ILMN_1657495, ILMN_1666597, ILMN_1687998, ILMN_1674063, ILMN_1799853, ILMN_1778377, ILMN_1755221, ILMN_1780382, ILMN_1800543, ILMN_1673649, ILMN_1723632, ILMN_1761969, ILMN_2105308, ILMN_1751627, ILMN_1720819, ILMN_1814808, ILMN_2191822, ILMN_2397571, ILMN_2167416, ILMN_1657483, ILMN_2410826, ILMN_21…	1167	713	19235	1.29455	1	0.411027	43.9388
ILMN_1709486		GOTERM_CC_FAT	GO:0042175~nuclear envelope-endoplasmic reticulum network	25	2.10615	0.0555762	ILMN_1787026, ILMN_2070815, ILMN_1750409, ILMN_1801119, ILMN_1672042, ILMN_2379931, ILMN_1809488, ILMN_1731619, ILMN_1680109, ILMN_1732049, ILMN_1747204, ILMN_1799853, ILMN_1685413, ILMN_1787680, ILMN_1755221, ILMN_1780382, ILMN_1653613, ILMN_1753002, ILMN_1656293, ILMN_1723632, ILMN_2408645, ILMN_1761969, ILMN_2105308, ILMN_1720819, ILMN_2397571, ILMN_1657483, ILMN_1655654, ILMN_1690524, ILMN_23…	766	284	12782	1.4689	1	0.462103	55.9835
ILMN_1709634		GOTERM_CC_FAT	GO:0044432~endoplasmic reticulum part	29	2.44313	0.0667683	ILMN_1787026, ILMN_2070815, ILMN_1751079, ILMN_1750409, ILMN_2141790, ILMN_1801119, ILMN_1672042, ILMN_1809488, ILMN_2379931, ILMN_1731619, ILMN_1680109, ILMN_1732049, ILMN_1747204, ILMN_1799853, ILMN_1685413, ILMN_1755221, ILMN_1787680, ILMN_1780382, ILMN_1653613, ILMN_1753002, ILMN_1753472, ILMN_1656293, ILMN_1673649, ILMN_1723632, ILMN_2408645, ILMN_1761969, ILMN_2105308, ILMN_1724333, ILMN_17…	766	347	12782	1.39456	1	0.512021	62.9052
ILMN_1709870		GOTERM_CC_FAT	GO:0012505~endomembrane system	53	4.46504	0.224628	ILMN_1746856, ILMN_1658835, ILMN_2350315, ILMN_1801119, ILMN_2379931, ILMN_1809488, ILMN_1684042, ILMN_2402798, ILMN_1680109, ILMN_1666597, ILMN_1694011, ILMN_2388701, ILMN_1747204, ILMN_1799853, ILMN_1749011, ILMN_1717099, ILMN_1755221, ILMN_1780382, ILMN_1728073, ILMN_1656293, ILMN_1723632, ILMN_1761969, ILMN_1684746, ILMN_2105308, ILMN_1751627, ILMN_1720819, ILMN_2397571, ILMN_1746276, ILMN_16…	766	782	12782	1.13094	1	0.804773	97.4038
ILMN_1710726
ILMN_1711189		Annotation Cluster 33	Enrichment Score: 1.2012363311160232
ILMN_1711383		Category	Term	Count	%	PValue	Genes	List Total	Pop Hits	Pop Total	Fold Enrichment	Bonferroni	Benjamini	FDR
ILMN_1711414		PIR_SUPERFAMILY	PIRSF017270:ESCRT-3 complex, Chmp1/Chmp2/Chmp3 subunits	3	0.252738	0.0307822	ILMN_1762932, ILMN_1763265, ILMN_2406043	437	5	7396	10.1547	1	0.955858	36.2445
ILMN_1711543		UP_SEQ_FEATURE	short sequence motif:MIT-interacting motif	3	0.252738	0.0473209	ILMN_1762932, ILMN_1763265, ILMN_2406043	1167	6	19113	8.18895	1	0.994556	57.6113
ILMN_1711853		INTERPRO	IPR005024:Snf7	3	0.252738	0.170978	ILMN_1762932, ILMN_1763265, ILMN_2406043	1045	12	16659	3.98541	1	0.998046	95.5611
ILMN_1712023
ILMN_1712269		Annotation Cluster 34	Enrichment Score: 1.1786568138857225
ILMN_1712320		Category	Term	Count	%	PValue	Genes	List Total	Pop Hits	Pop Total	Fold Enrichment	Bonferroni	Benjamini	FDR
ILMN_1712487		GOTERM_MF_FAT	GO:0003713~transcription coactivator activity	31	2.61163	1.56359e-05	ILMN_1674152, ILMN_1759789, ILMN_1740045, ILMN_1759350, ILMN_2388272, ILMN_1763828, ILMN_1654543, ILMN_1809010, ILMN_1700604, ILMN_1756445, ILMN_1651347, ILMN_1668411, ILMN_1730307, ILMN_1780887, ILMN_2353697, ILMN_1803060, ILMN_1659206, ILMN_1755818, ILMN_2355831, ILMN_1664303, ILMN_1778917, ILMN_2142695, ILMN_1770892, ILMN_1753719, ILMN_1747146, ILMN_1670000, ILMN_2414366, ILMN_1748271, ILMN_20…	791	214	12983	2.37764	0.0139431	0.00699601	0.0243627
ILMN_1712616		GOTERM_MF_FAT	GO:0016563~transcription activator activity	43	3.62258	0.00062314	ILMN_1656822, ILMN_1674152, ILMN_1759789, ILMN_1740045, ILMN_2388272, ILMN_1763828, ILMN_1801119, ILMN_1756445, ILMN_1730307, ILMN_1668411, ILMN_1806122, ILMN_2353697, ILMN_1725306, ILMN_1659206, ILMN_1789410, ILMN_2082244, ILMN_1778917, ILMN_1770892, ILMN_1661683, ILMN_1746276, ILMN_1670000, ILMN_2086981, ILMN_2095840, ILMN_2349006, ILMN_1711853, ILMN_2086077, ILMN_1844692, ILMN_2062754, ILMN_17…	791	410	12983	1.72141	0.428651	0.0675775	0.966639
ILMN_1712659		GOTERM_MF_FAT	GO:0003712~transcription cofactor activity	37	3.1171	0.00259169	ILMN_1674152, ILMN_1759789, ILMN_1740045, ILMN_1759350, ILMN_1763828, ILMN_2388272, ILMN_1654543, ILMN_1809010, ILMN_1700604, ILMN_2336109, ILMN_1756445, ILMN_1651347, ILMN_2256868, ILMN_1752899, ILMN_1668411, ILMN_1730307, ILMN_1780887, ILMN_1803060, ILMN_2353697, ILMN_1714444, ILMN_1659206, ILMN_1755818, ILMN_2355831, ILMN_1664303, ILMN_1656196, ILMN_1778917, ILMN_2142695, ILMN_1763634, ILMN_17…	791	363	12983	1.67299	0.902739	0.1281	3.9632
ILMN_1712678		GOTERM_MF_FAT	GO:0008134~transcription factor binding	46	3.87532	0.0084254	ILMN_1674152, ILMN_1759789, ILMN_1740045, ILMN_2388272, ILMN_1763828, ILMN_1801119, ILMN_1756445, ILMN_1730307, ILMN_1668411, ILMN_2353697, ILMN_1806023, ILMN_1659206, ILMN_1674811, ILMN_1656196, ILMN_1778917, ILMN_1763634, ILMN_1770892, ILMN_1708077, ILMN_1670000, ILMN_2095840, ILMN_2349006, ILMN_1711853, ILMN_2086077, ILMN_2062754, ILMN_1759350, ILMN_1711383, ILMN_1654543, ILMN_1809010, ILMN_17…	791	513	12983	1.47177	0.999499	0.329611	12.3527
ILMN_1712755		GOTERM_BP_FAT	GO:0010604~positive regulation of macromolecule metabolic process	68	5.72873	0.0344239	ILMN_1759789, ILMN_1740045, ILMN_1763828, ILMN_1771264, ILMN_1721022, ILMN_1801119, ILMN_2376263, ILMN_1804812, ILMN_1668411, ILMN_1806122, ILMN_1721704, ILMN_2353697, ILMN_1725306, ILMN_1776102, ILMN_1806023, ILMN_1802653, ILMN_1789410, ILMN_2082244, ILMN_1778917, ILMN_1732318, ILMN_2210837, ILMN_1661683, ILMN_1746276, ILMN_1786612, ILMN_2344130, ILMN_2086981, ILMN_2095840, ILMN_1806017, ILMN_17…	849	857	13528	1.26431	1	0.665521	46.5838
ILMN_1712786		SP_PIR_KEYWORDS	activator	41	3.45409	0.0715177	ILMN_1759789, ILMN_2388272, ILMN_1763828, ILMN_1693345, ILMN_2376263, ILMN_1756445, ILMN_1730307, ILMN_1806122, ILMN_1707631, ILMN_2353697, ILMN_1789410, ILMN_2082244, ILMN_1770892, ILMN_1737170, ILMN_1746276, ILMN_2095840, ILMN_2171461, ILMN_1711853, ILMN_2349006, ILMN_1844692, ILMN_1693108, ILMN_2062754, ILMN_1759350, ILMN_1654543, ILMN_1691364, ILMN_1782034, ILMN_1666482, ILMN_1706511, ILMN_16…	1167	520	19235	1.29958	1	0.535031	65.8122
ILMN_1712865		GOTERM_BP_FAT	GO:0006357~regulation of transcription from RNA polymerase II promoter	53	4.46504	0.169564	ILMN_1759789, ILMN_1808110, ILMN_1740045, ILMN_1763828, ILMN_1771264, ILMN_2339284, ILMN_1738750, ILMN_1668411, ILMN_1730307, ILMN_1806122, ILMN_1707631, ILMN_2353697, ILMN_1806809, ILMN_1806023, ILMN_1656196, ILMN_2082244, ILMN_1778917, ILMN_1752111, ILMN_1770892, ILMN_1661683, ILMN_1746276, ILMN_1699496, ILMN_1719202, ILMN_2086077, ILMN_1844692, ILMN_1761147, ILMN_1693108, ILMN_1792951, ILMN_20…	849	727	13528	1.16163	1	0.952904	96.4062
ILMN_1713322		GOTERM_BP_FAT	GO:0045935~positive regulation of nucleobase, nucleoside, nucleotide and nucleic acid metabolic process	44	3.70682	0.27683	ILMN_1806937, ILMN_1759789, ILMN_1740045, ILMN_1763828, ILMN_1771264, ILMN_1721022, ILMN_1654543, ILMN_1700604, ILMN_2376263, ILMN_1651347, ILMN_1656134, ILMN_1782034, ILMN_1668411, ILMN_1753547, ILMN_1703123, ILMN_1806122, ILMN_1780887, ILMN_1681703, ILMN_2353697, ILMN_1679929, ILMN_1679782, ILMN_1803060, ILMN_1714444, ILMN_1806023, ILMN_1768488, ILMN_1725306, ILMN_2355831, ILMN_1789410, ILMN_17…	849	624	13528	1.12355	1	0.983997	99.6978
ILMN_1713380		GOTERM_BP_FAT	GO:0045941~positive regulation of transcription	40	3.36984	0.281245	ILMN_1759789, ILMN_1740045, ILMN_1763828, ILMN_1771264, ILMN_1654543, ILMN_1700604, ILMN_2376263, ILMN_1651347, ILMN_1656134, ILMN_1782034, ILMN_1668411, ILMN_1753547, ILMN_1703123, ILMN_1806122, ILMN_1780887, ILMN_1681703, ILMN_2353697, ILMN_1679929, ILMN_1679782, ILMN_1803060, ILMN_1714444, ILMN_1806023, ILMN_1725306, ILMN_2355831, ILMN_1789410, ILMN_1778917, ILMN_2082244, ILMN_1729161, ILMN_21…	849	564	13528	1.13007	1	0.984635	99.7291
ILMN_1713486		GOTERM_BP_FAT	GO:0010628~positive regulation of gene expression	41	3.45409	0.282211	ILMN_1759789, ILMN_1740045, ILMN_1763828, ILMN_1771264, ILMN_1654543, ILMN_1700604, ILMN_2376263, ILMN_1651347, ILMN_1656134, ILMN_1782034, ILMN_1668411, ILMN_1753547, ILMN_1703123, ILMN_1806122, ILMN_1780887, ILMN_1681703, ILMN_2353697, ILMN_1679929, ILMN_1679782, ILMN_1803060, ILMN_1714444, ILMN_1806023, ILMN_1725306, ILMN_2355831, ILMN_1789410, ILMN_1778917, ILMN_2082244, ILMN_1729161, ILMN_21…	849	581	13528	1.12443	1	0.984325	99.7356
ILMN_1713529		GOTERM_BP_FAT	GO:0051173~positive regulation of nitrogen compound metabolic process	45	3.79107	0.294877	ILMN_1759789, ILMN_1740045, ILMN_1763828, ILMN_1771264, ILMN_1721022, ILMN_2376263, ILMN_1668411, ILMN_1806122, ILMN_2353697, ILMN_1725306, ILMN_1806023, ILMN_1789410, ILMN_2082244, ILMN_1778917, ILMN_1661683, ILMN_1746276, ILMN_1813846, ILMN_2095840, ILMN_2349006, ILMN_2086077, ILMN_1844692, ILMN_2062754, ILMN_1782141, ILMN_1806937, ILMN_1654543, ILMN_1700604, ILMN_1656134, ILMN_1651347, ILMN_17…	849	644	13528	1.1134	1	0.985444	99.8077
ILMN_1713751		GOTERM_BP_FAT	GO:0045893~positive regulation of transcription, DNA-dependent	34	2.86436	0.300905	ILMN_1759789, ILMN_1740045, ILMN_1763828, ILMN_1771264, ILMN_1654543, ILMN_1700604, ILMN_2376263, ILMN_1651347, ILMN_1656134, ILMN_1668411, ILMN_1753547, ILMN_1703123, ILMN_1806122, ILMN_1780887, ILMN_1681703, ILMN_1679929, ILMN_1803060, ILMN_1714444, ILMN_1806023, ILMN_1725306, ILMN_2355831, ILMN_1789410, ILMN_1778917, ILMN_2082244, ILMN_2142695, ILMN_1729161, ILMN_1661683, ILMN_1753719, ILMN_17…	849	477	13528	1.13576	1	0.985894	99.8351
ILMN_1713918		GOTERM_BP_FAT	GO:0051254~positive regulation of RNA metabolic process	34	2.86436	0.317878	ILMN_1759789, ILMN_1740045, ILMN_1763828, ILMN_1771264, ILMN_1654543, ILMN_1700604, ILMN_2376263, ILMN_1651347, ILMN_1656134, ILMN_1668411, ILMN_1753547, ILMN_1703123, ILMN_1806122, ILMN_1780887, ILMN_1681703, ILMN_1679929, ILMN_1803060, ILMN_1714444, ILMN_1806023, ILMN_1725306, ILMN_2355831, ILMN_1789410, ILMN_1778917, ILMN_2082244, ILMN_2142695, ILMN_1729161, ILMN_1661683, ILMN_1753719, ILMN_17…	849	481	13528	1.12631	1	0.986912	99.8938
ILMN_1713966		GOTERM_BP_FAT	GO:0009891~positive regulation of biosynthetic process	47	3.95956	0.375376	ILMN_1759789, ILMN_1740045, ILMN_1763828, ILMN_1771264, ILMN_1721022, ILMN_2376263, ILMN_1668411, ILMN_1806122, ILMN_1721704, ILMN_2353697, ILMN_1725306, ILMN_1806023, ILMN_1802653, ILMN_1789410, ILMN_1778917, ILMN_2082244, ILMN_1732318, ILMN_1661683, ILMN_1746276, ILMN_1813846, ILMN_2095840, ILMN_2349006, ILMN_2086077, ILMN_1844692, ILMN_2062754, ILMN_1782141, ILMN_1746494, ILMN_1654543, ILMN_17…	849	695	13528	1.07755	1	0.991474	99.978
ILMN_1713993		GOTERM_BP_FAT	GO:0045944~positive regulation of transcription from RNA polymerase II promoter	26	2.1904	0.383862	ILMN_1759789, ILMN_1740045, ILMN_1763828, ILMN_1771264, ILMN_1654543, ILMN_1700604, ILMN_1656134, ILMN_1703123, ILMN_1753547, ILMN_1806122, ILMN_1681703, ILMN_1679929, ILMN_1803060, ILMN_1714444, ILMN_1806023, ILMN_1778917, ILMN_2142695, ILMN_1729161, ILMN_1661683, ILMN_1753719, ILMN_1746276, ILMN_2414366, ILMN_2086077, ILMN_1669033, ILMN_1844692, ILMN_1766245, ILMN_2062754, ILMN_2148847	849	371	13528	1.11667	1	0.992182	99.9828
ILMN_1714000		GOTERM_BP_FAT	GO:0010557~positive regulation of macromolecule biosynthetic process	44	3.70682	0.392695	ILMN_1759789, ILMN_1740045, ILMN_1763828, ILMN_1771264, ILMN_1721022, ILMN_2376263, ILMN_1668411, ILMN_1806122, ILMN_1721704, ILMN_2353697, ILMN_1725306, ILMN_1806023, ILMN_1802653, ILMN_1789410, ILMN_2082244, ILMN_1778917, ILMN_1732318, ILMN_1661683, ILMN_1746276, ILMN_2095840, ILMN_2349006, ILMN_2086077, ILMN_1844692, ILMN_2062754, ILMN_1782141, ILMN_1746494, ILMN_1654543, ILMN_1700604, ILMN_16…	849	654	13528	1.07201	1	0.992499	99.9867
ILMN_1714067		GOTERM_MF_FAT	GO:0030528~transcription regulator activity	95	8.00337	0.435029	ILMN_1759789, ILMN_1771884, ILMN_1763828, ILMN_1801119, ILMN_2376263, ILMN_1756445, ILMN_1745917, ILMN_1668411, ILMN_1730307, ILMN_1806122, ILMN_1720542, ILMN_2353697, ILMN_1655921, ILMN_1659206, ILMN_1725306, ILMN_2082244, ILMN_1778917, ILMN_1763634, ILMN_1770892, ILMN_1661683, ILMN_1746276, ILMN_1787461, ILMN_2086981, ILMN_1768534, ILMN_2270900, ILMN_2349006, ILMN_1719202, ILMN_1787567, ILMN_17…	791	1512	12983	1.03127	1	0.974998	99.9863
ILMN_1714158		GOTERM_BP_FAT	GO:0031328~positive regulation of cellular biosynthetic process	45	3.79107	0.449024	ILMN_1759789, ILMN_1740045, ILMN_1763828, ILMN_1771264, ILMN_1721022, ILMN_2376263, ILMN_1668411, ILMN_1806122, ILMN_2353697, ILMN_1725306, ILMN_1806023, ILMN_1802653, ILMN_1789410, ILMN_2082244, ILMN_1778917, ILMN_1732318, ILMN_1661683, ILMN_1746276, ILMN_1813846, ILMN_2095840, ILMN_2349006, ILMN_2086077, ILMN_1844692, ILMN_2062754, ILMN_1782141, ILMN_1654543, ILMN_1700604, ILMN_1656134, ILMN_16…	849	685	13528	1.04676	1	0.995169	99.9977
ILMN_1714159
ILMN_1714444		Annotation Cluster 35	Enrichment Score: 1.1748184625756768
ILMN_1714623		Category	Term	Count	%	PValue	Genes	List Total	Pop Hits	Pop Total	Fold Enrichment	Bonferroni	Benjamini	FDR
ILMN_1714896		PIR_SUPERFAMILY	PIRSF001710:Ras-related protein Rab	6	0.505476	0.0116374	ILMN_1788180, ILMN_1746856, ILMN_1753002, ILMN_1746492, ILMN_2052373, ILMN_2214355	437	24	7396	4.23112	0.997094	0.857304	15.5084
ILMN_1714990		SMART	SM00175:RAB	9	0.758214	0.0215614	ILMN_1788180, ILMN_1746856, ILMN_1760858, ILMN_2134974, ILMN_1753002, ILMN_2052373, ILMN_1750409, ILMN_2214355, ILMN_1793433	518	61	9079	2.58595	0.996543	0.611145	24.7921
ILMN_1715125		UP_SEQ_FEATURE	nucleotide phosphate-binding region:GTP	28	2.35889	0.0230104	ILMN_1656822, ILMN_1791726, ILMN_1746856, ILMN_1746492, ILMN_1750409, ILMN_2214355, ILMN_1739792, ILMN_1788180, ILMN_2134974, ILMN_2293992, ILMN_1765520, ILMN_1682459, ILMN_1683179, ILMN_1742577, ILMN_1753002, ILMN_2052373, ILMN_1730101, ILMN_1793433, ILMN_1738369, ILMN_2410864, ILMN_1760858, ILMN_1769118, ILMN_1760121, ILMN_1651385, ILMN_1811378, ILMN_2038775, ILMN_1718706, ILMN_1775759, ILMN_17…	1167	295	19113	1.55451	1	0.976605	33.7782
ILMN_1715173		INTERPRO	IPR002078:RNA polymerase sigma factor 54, interaction	4	0.336984	0.0277103	ILMN_1788180, ILMN_1760858, ILMN_1753002, ILMN_1793433	1045	11	16659	5.79696	1	0.985106	37.2996
ILMN_1715332		UP_SEQ_FEATURE	short sequence motif:Effector region	12	1.01095	0.0297737	ILMN_1746856, ILMN_1753002, ILMN_2052373, ILMN_1750409, ILMN_1793433, ILMN_2214355, ILMN_1788180, ILMN_1739792, ILMN_2410864, ILMN_2134974, ILMN_1760858, ILMN_2293992, ILMN_1775759	1167	95	19113	2.06879	1	0.975642	41.4419
ILMN_1715635		INTERPRO	IPR005225:Small GTP-binding protein	18	1.51643	0.0329817	ILMN_1746856, ILMN_1742577, ILMN_1753002, ILMN_2052373, ILMN_1746492, ILMN_1750409, ILMN_2214355, ILMN_1793433, ILMN_1788180, ILMN_1739792, ILMN_2410864, ILMN_2134974, ILMN_1760858, ILMN_2293992, ILMN_1718706, ILMN_1765520, ILMN_1683179, ILMN_1775759, ILMN_1769014	1045	167	16659	1.71826	1	0.989582	42.7137
ILMN_1715647		INTERPRO	IPR003579:Ras small GTPase, Rab type	9	0.758214	0.0357633	ILMN_1788180, ILMN_1746856, ILMN_1760858, ILMN_2134974, ILMN_1753002, ILMN_2052373, ILMN_1750409, ILMN_2214355, ILMN_1793433	1045	61	16659	2.35204	1	0.98491	45.3903
ILMN_1715703		INTERPRO	IPR013753:Ras	14	1.17944	0.0495862	ILMN_1746856, ILMN_1753002, ILMN_2052373, ILMN_1746492, ILMN_1750409, ILMN_1793433, ILMN_2214355, ILMN_1788180, ILMN_1739792, ILMN_2410864, ILMN_2134974, ILMN_1760858, ILMN_2293992, ILMN_1683179, ILMN_1775759	1045	125	16659	1.78546	1	0.995652	57.0363
ILMN_1716053		SP_PIR_KEYWORDS	prenylation	16	1.34794	0.051716	ILMN_1746856, ILMN_1753002, ILMN_2052373, ILMN_1750409, ILMN_1793433, ILMN_2214355, ILMN_1788180, ILMN_1739792, ILMN_2410864, ILMN_2134974, ILMN_1760858, ILMN_1810729, ILMN_2293992, ILMN_1727098, ILMN_1683148, ILMN_1675507, ILMN_1775759	1167	156	19235	1.69051	1	0.479199	53.6091
ILMN_1716272		GOTERM_MF_FAT	GO:0003924~GTPase activity	20	1.68492	0.0561698	ILMN_1656822, ILMN_1791726, ILMN_1742577, ILMN_1750409, ILMN_1730101, ILMN_2214355, ILMN_1738369, ILMN_2410864, ILMN_1788180, ILMN_1739792, ILMN_2134974, ILMN_1769118, ILMN_1760121, ILMN_2293992, ILMN_1651385, ILMN_1811378, ILMN_2038775, ILMN_1765520, ILMN_1682459, ILMN_1683179, ILMN_1775759	791	211	12983	1.55577	1	0.70946	59.3771
ILMN_1716658		SP_PIR_KEYWORDS	gtp-binding	28	2.35889	0.067978	ILMN_1656822, ILMN_1791726, ILMN_1746856, ILMN_1746492, ILMN_1750409, ILMN_2214355, ILMN_1739792, ILMN_1788180, ILMN_2134974, ILMN_2293992, ILMN_1765520, ILMN_1682459, ILMN_1683179, ILMN_1742577, ILMN_1753002, ILMN_2052373, ILMN_1730101, ILMN_1793433, ILMN_1738369, ILMN_2410864, ILMN_1760858, ILMN_1769118, ILMN_1760121, ILMN_1651385, ILMN_1811378, ILMN_2038775, ILMN_1718706, ILMN_1775759, ILMN_17…	1167	329	19235	1.40276	1	0.530829	63.8778
ILMN_1716815		INTERPRO	IPR001806:Ras GTPase	14	1.17944	0.0808994	ILMN_1746856, ILMN_1753002, ILMN_2052373, ILMN_1746492, ILMN_1750409, ILMN_1793433, ILMN_2214355, ILMN_1788180, ILMN_1739792, ILMN_2410864, ILMN_2134974, ILMN_1760858, ILMN_2293992, ILMN_1683179, ILMN_1775759	1045	135	16659	1.65321	1	0.996786	75.373
ILMN_1716816		GOTERM_MF_FAT	GO:0032561~guanyl ribonucleotide binding	31	2.61163	0.0912791	ILMN_1656822, ILMN_1791726, ILMN_1746856, ILMN_1746492, ILMN_1750409, ILMN_2214355, ILMN_1739792, ILMN_1788180, ILMN_2134974, ILMN_2293992, ILMN_1667050, ILMN_1765520, ILMN_2405991, ILMN_1682459, ILMN_1683179, ILMN_1742577, ILMN_1753002, ILMN_2052373, ILMN_1730101, ILMN_1793433, ILMN_1738369, ILMN_2410864, ILMN_1760858, ILMN_1769118, ILMN_1760121, ILMN_1811378, ILMN_1651385, ILMN_2038775, ILMN_17…	791	382	12983	1.33198	1	0.79643	77.4979
ILMN_1716838		GOTERM_MF_FAT	GO:0019001~guanyl nucleotide binding	31	2.61163	0.0912791	ILMN_1656822, ILMN_1791726, ILMN_1746856, ILMN_1746492, ILMN_1750409, ILMN_2214355, ILMN_1739792, ILMN_1788180, ILMN_2134974, ILMN_2293992, ILMN_1667050, ILMN_1765520, ILMN_2405991, ILMN_1682459, ILMN_1683179, ILMN_1742577, ILMN_1753002, ILMN_2052373, ILMN_1730101, ILMN_1793433, ILMN_1738369, ILMN_2410864, ILMN_1760858, ILMN_1769118, ILMN_1760121, ILMN_1811378, ILMN_1651385, ILMN_2038775, ILMN_17…	791	382	12983	1.33198	1	0.79643	77.4979
ILMN_1716862		UP_SEQ_FEATURE	lipid moiety-binding region:S-geranylgeranyl cysteine	11	0.926706	0.0928213	ILMN_1739792, ILMN_1788180, ILMN_1746856, ILMN_1760858, ILMN_2134974, ILMN_1753002, ILMN_1810729, ILMN_2052373, ILMN_1750409, ILMN_2214355, ILMN_1793433	1167	102	19113	1.76624	1	0.997829	82.1782
ILMN_1717099		GOTERM_MF_FAT	GO:0005525~GTP binding	30	2.52738	0.100526	ILMN_1656822, ILMN_1791726, ILMN_1746856, ILMN_1746492, ILMN_1750409, ILMN_2214355, ILMN_1739792, ILMN_1788180, ILMN_2134974, ILMN_2293992, ILMN_1765520, ILMN_2405991, ILMN_1682459, ILMN_1683179, ILMN_1742577, ILMN_1753002, ILMN_2052373, ILMN_1730101, ILMN_1793433, ILMN_1738369, ILMN_2410864, ILMN_1760858, ILMN_1769118, ILMN_1760121, ILMN_1651385, ILMN_1811378, ILMN_2038775, ILMN_1718706, ILMN_17…	791	372	12983	1.32366	1	0.811582	80.8129
ILMN_1717490		GOTERM_BP_FAT	GO:0007264~small GTPase mediated signal transduction	22	1.85341	0.356179	ILMN_1746856, ILMN_1753002, ILMN_2052373, ILMN_1746492, ILMN_1750409, ILMN_1721022, ILMN_2214355, ILMN_1793433, ILMN_1813489, ILMN_2410864, ILMN_1672547, ILMN_1788180, ILMN_1739792, ILMN_1754798, ILMN_2134974, ILMN_1760858, ILMN_1760121, ILMN_2293992, ILMN_1769412, ILMN_1683179, ILMN_1753377, ILMN_1775759, ILMN_2158242	849	305	13528	1.14934	1	0.990174	99.9623
ILMN_1717636		GOTERM_CC_FAT	GO:0009898~internal side of plasma membrane	21	1.76917	0.431561	ILMN_1762932, ILMN_1753002, ILMN_1658835, ILMN_2052373, ILMN_1750409, ILMN_1763634, ILMN_1799890, ILMN_2214355, ILMN_1793433, ILMN_1717781, ILMN_2402798, ILMN_1788180, ILMN_1739792, ILMN_2410864, ILMN_2134974, ILMN_1760858, ILMN_2293992, ILMN_1791873, ILMN_1675507, ILMN_1703683, ILMN_1787919, ILMN_1775759	766	316	12782	1.10893	1	0.941678	99.9698
ILMN_1717781		SP_PIR_KEYWORDS	lipoprotein	33	2.78012	0.896657	ILMN_1791726, ILMN_1746856, ILMN_1769027, ILMN_1651826, ILMN_1750409, ILMN_1799890, ILMN_2214355, ILMN_1688886, ILMN_1731941, ILMN_1739792, ILMN_1788180, ILMN_2134974, ILMN_2293992, ILMN_1810729, ILMN_1674063, ILMN_1662619, ILMN_1727098, ILMN_1717636, ILMN_2406043, ILMN_2324584, ILMN_1753002, ILMN_1789618, ILMN_2052373, ILMN_2349138, ILMN_1736353, ILMN_1793433, ILMN_1751627, ILMN_2326953, ILMN_24…	1167	642	19235	0.847228	1	0.998896	100
ILMN_1717855
ILMN_1717886		Annotation Cluster 36	Enrichment Score: 1.1302566960586684
ILMN_1718032		Category	Term	Count	%	PValue	Genes	List Total	Pop Hits	Pop Total	Fold Enrichment	Bonferroni	Benjamini	FDR
ILMN_1718132		GOTERM_CC_FAT	GO:0008287~protein serine/threonine phosphatase complex	8	0.673968	0.00882794	ILMN_1729123, ILMN_1666761, ILMN_1802669, ILMN_1789283, ILMN_1801119, ILMN_1712659, ILMN_1716862, ILMN_2364971, ILMN_2158242	766	40	12782	3.33734	0.986795	0.148082	11.949
ILMN_1718354		GOTERM_CC_FAT	GO:0000159~protein phosphatase type 2A complex	5	0.42123	0.0286198	ILMN_1729123, ILMN_1666761, ILMN_1789283, ILMN_1801119, ILMN_1712659, ILMN_2364971	766	20	12782	4.17167	0.999999	0.340829	34.0796
ILMN_1718558		GOTERM_MF_FAT	GO:0019888~protein phosphatase regulator activity	8	0.673968	0.0404714	ILMN_2321485, ILMN_1729123, ILMN_1808333, ILMN_1666761, ILMN_1747598, ILMN_1789283, ILMN_1742238, ILMN_2364971, ILMN_2158242	791	53	12983	2.47749	1	0.664172	47.4699
ILMN_1718706		GOTERM_MF_FAT	GO:0019208~phosphatase regulator activity	8	0.673968	0.0521745	ILMN_2321485, ILMN_1729123, ILMN_1808333, ILMN_1666761, ILMN_1747598, ILMN_1789283, ILMN_1742238, ILMN_2364971, ILMN_2158242	791	56	12983	2.34477	1	0.690761	56.6131
ILMN_1718831		GOTERM_MF_FAT	GO:0008601~protein phosphatase type 2A regulator activity	4	0.336984	0.0806972	ILMN_1729123, ILMN_1666761, ILMN_1789283, ILMN_1742238, ILMN_2364971	791	17	12983	3.86198	1	0.779344	73.049
ILMN_1718924		GOTERM_MF_FAT	GO:0004864~phosphoprotein phosphatase inhibitor activity	3	0.252738	0.514999	ILMN_2321485, ILMN_1747598, ILMN_1742238	791	28	12983	1.75858	1	0.986088	99.9987
ILMN_1718960		GOTERM_MF_FAT	GO:0019212~phosphatase inhibitor activity	3	0.252738	0.552592	ILMN_2321485, ILMN_1747598, ILMN_1742238	791	30	12983	1.64134	1	0.989353	99.9996
ILMN_1719202
ILMN_1719232		Annotation Cluster 37	Enrichment Score: 1.1165354629314745
ILMN_1719661		Category	Term	Count	%	PValue	Genes	List Total	Pop Hits	Pop Total	Fold Enrichment	Bonferroni	Benjamini	FDR
ILMN_1719985		GOTERM_MF_FAT	GO:0019787~small conjugating protein ligase activity	19	1.60067	0.0122801	ILMN_1675055, ILMN_1792107, ILMN_2307455, ILMN_1810474, ILMN_2391141, ILMN_1747146, ILMN_1654032, ILMN_1770515, ILMN_1688639, ILMN_1741253, ILMN_1745962, ILMN_2073732, ILMN_2405991, ILMN_1719985, ILMN_1705433, ILMN_1769520, ILMN_1666670, ILMN_1764549, ILMN_1725306, ILMN_1794726, ILMN_1757742	791	166	12983	1.87864	0.999985	0.396105	17.5143
ILMN_1720113		GOTERM_MF_FAT	GO:0016879~ligase activity, forming carbon-nitrogen bonds	23	1.93766	0.0246946	ILMN_1675055, ILMN_1753010, ILMN_2391141, ILMN_1654032, ILMN_1688639, ILMN_1741253, ILMN_2405991, ILMN_1705433, ILMN_1769520, ILMN_1666670, ILMN_1725306, ILMN_1764549, ILMN_1757742, ILMN_1797046, ILMN_1792107, ILMN_2307455, ILMN_1810474, ILMN_1747146, ILMN_1776094, ILMN_1770515, ILMN_1733364, ILMN_1745962, ILMN_2073732, ILMN_1719985, ILMN_1794726	791	231	12983	1.63423	1	0.52691	32.2703
ILMN_1720303		GOTERM_MF_FAT	GO:0016881~acid-amino acid ligase activity	20	1.68492	0.0373965	ILMN_1675055, ILMN_1792107, ILMN_2307455, ILMN_1810474, ILMN_2391141, ILMN_1776094, ILMN_1747146, ILMN_1654032, ILMN_1770515, ILMN_1688639, ILMN_1741253, ILMN_1745962, ILMN_2073732, ILMN_2405991, ILMN_1719985, ILMN_1705433, ILMN_1769520, ILMN_1666670, ILMN_1764549, ILMN_1725306, ILMN_1794726, ILMN_1757742	791	201	12983	1.63317	1	0.645538	44.7844
ILMN_1720344		GOTERM_MF_FAT	GO:0004842~ubiquitin-protein ligase activity	15	1.26369	0.0637959	ILMN_1675055, ILMN_1792107, ILMN_2307455, ILMN_2391141, ILMN_1654032, ILMN_1688639, ILMN_1741253, ILMN_1745962, ILMN_2073732, ILMN_2405991, ILMN_1719985, ILMN_1705433, ILMN_1769520, ILMN_1764549, ILMN_1725306, ILMN_1757742, ILMN_1794726	791	147	12983	1.67484	1	0.739565	64.2013
ILMN_1720442		GOTERM_BP_FAT	GO:0070647~protein modification by small protein conjugation or removal	14	1.17944	0.203896	ILMN_1806937, ILMN_1675055, ILMN_1792107, ILMN_2307455, ILMN_2391141, ILMN_1747146, ILMN_1770515, ILMN_1762103, ILMN_1807994, ILMN_2073732, ILMN_2405991, ILMN_2349006, ILMN_1780887, ILMN_1705433, ILMN_1666670, ILMN_1764549, ILMN_1794726	849	160	13528	1.39423	1	0.967692	98.3122
ILMN_1720542		GOTERM_BP_FAT	GO:0032446~protein modification by small protein conjugation	11	0.926706	0.314346	ILMN_1675055, ILMN_1792107, ILMN_2307455, ILMN_2391141, ILMN_1747146, ILMN_1770515, ILMN_1807994, ILMN_2073732, ILMN_2405991, ILMN_1705433, ILMN_1666670, ILMN_1764549, ILMN_1794726	849	132	13528	1.32784	1	0.986358	99.8835
ILMN_1720708		GOTERM_BP_FAT	GO:0016567~protein ubiquitination	10	0.84246	0.329615	ILMN_1770515, ILMN_1675055, ILMN_1807994, ILMN_1792107, ILMN_2073732, ILMN_2405991, ILMN_2307455, ILMN_1705433, ILMN_2391141, ILMN_1764549, ILMN_1747146, ILMN_1794726	849	119	13528	1.33899	1	0.988254	99.9222
ILMN_1720819
ILMN_1720926		Annotation Cluster 38	Enrichment Score: 1.097710063619875
ILMN_1720941		Category	Term	Count	%	PValue	Genes	List Total	Pop Hits	Pop Total	Fold Enrichment	Bonferroni	Benjamini	FDR
ILMN_1721022		SP_PIR_KEYWORDS	zinc-finger	128	10.7835	0.0107315	ILMN_1713486, ILMN_2103591, ILMN_1675055, ILMN_1771884, ILMN_1759789, ILMN_1658677, ILMN_1763828, ILMN_2298160, ILMN_1813657, ILMN_2088825, ILMN_1745343, ILMN_1718558, ILMN_1668411, ILMN_1720542, ILMN_1685930, ILMN_2405991, ILMN_2353697, ILMN_1655921, ILMN_1725306, ILMN_1659206, ILMN_1746704, ILMN_1672940, ILMN_1671895, ILMN_1798061, ILMN_1770892, ILMN_1661683, ILMN_1728228, ILMN_1658800, ILMN_18…	1167	1718	19235	1.22803	0.99618	0.214991	14.4493
ILMN_1721024		SP_PIR_KEYWORDS	zinc	158	13.3109	0.0130001	ILMN_1713486, ILMN_2103591, ILMN_1759789, ILMN_1675055, ILMN_1771884, ILMN_1658677, ILMN_1763828, ILMN_1813657, ILMN_2298160, ILMN_2088825, ILMN_1745343, ILMN_1780153, ILMN_1718558, ILMN_1668411, ILMN_1720542, ILMN_1685930, ILMN_2405991, ILMN_2353697, ILMN_1655921, ILMN_1725306, ILMN_1659206, ILMN_1746704, ILMN_1683059, ILMN_1671895, ILMN_1672940, ILMN_1798061, ILMN_1656297, ILMN_1664828, ILMN_17…	1167	2189	19235	1.18969	0.998831	0.221258	17.2436
ILMN_1721088		SMART	SM00355:ZnF_C2H2	60	5.05476	0.0205943	ILMN_1771884, ILMN_1763828, ILMN_1799890, ILMN_1813657, ILMN_1745343, ILMN_1739236, ILMN_2353697, ILMN_1695079, ILMN_1806809, ILMN_1673804, ILMN_1785926, ILMN_1789410, ILMN_1671895, ILMN_1672940, ILMN_1760982, ILMN_1782079, ILMN_1770892, ILMN_1728228, ILMN_1741300, ILMN_1767811, ILMN_1741572, ILMN_1787366, ILMN_2137066, ILMN_2171461, ILMN_1719202, ILMN_2270900, ILMN_2197519, ILMN_1792951, ILMN_16…	518	797	9079	1.31948	0.99553	0.661111	23.8146
ILMN_1721337		GOTERM_MF_FAT	GO:0008270~zinc ion binding	163	13.7321	0.0222634	ILMN_1713486, ILMN_2103591, ILMN_1759789, ILMN_1675055, ILMN_1771884, ILMN_1658677, ILMN_1763828, ILMN_1813657, ILMN_2298160, ILMN_2088825, ILMN_1745343, ILMN_1780153, ILMN_1718558, ILMN_1668411, ILMN_1720542, ILMN_1685930, ILMN_2405991, ILMN_1721704, ILMN_2353697, ILMN_1655921, ILMN_1725306, ILMN_1659206, ILMN_1746704, ILMN_1683059, ILMN_1671895, ILMN_1672940, ILMN_1798061, ILMN_1656297, ILMN_16…	791	2311	12983	1.15767	1	0.514262	29.5911
ILMN_1721391		SP_PIR_KEYWORDS	metal-binding	203	17.1019	0.038192	ILMN_2103591, ILMN_1771884, ILMN_1658677, ILMN_2298160, ILMN_1813657, ILMN_1780153, ILMN_1745343, ILMN_1740429, ILMN_1756445, ILMN_1718558, ILMN_1668411, ILMN_1685930, ILMN_1720542, ILMN_2405991, ILMN_1725306, ILMN_1659206, ILMN_1670609, ILMN_2122420, ILMN_1671895, ILMN_1728975, ILMN_1798061, ILMN_1770892, ILMN_1664828, ILMN_1661683, ILMN_1728228, ILMN_1814808, ILMN_1689989, ILMN_1763694, ILMN_17…	1167	2972	19235	1.12582	1	0.410671	43.064
ILMN_1721535		GOTERM_MF_FAT	GO:0046914~transition metal ion binding	188	15.8382	0.0665521	ILMN_2103591, ILMN_1771884, ILMN_1658677, ILMN_2406468, ILMN_2298160, ILMN_1813657, ILMN_1780153, ILMN_1745343, ILMN_1740429, ILMN_1718558, ILMN_1668411, ILMN_1720542, ILMN_1721704, ILMN_2405991, ILMN_1685930, ILMN_1725306, ILMN_1659206, ILMN_1670609, ILMN_1671895, ILMN_1728975, ILMN_1798061, ILMN_1664828, ILMN_1770892, ILMN_1661683, ILMN_1814808, ILMN_1728228, ILMN_1689989, ILMN_1763694, ILMN_17…	791	2785	12983	1.10798	1	0.739321	65.8088
ILMN_1721669		INTERPRO	IPR015880:Zinc finger, C2H2-like	60	5.05476	0.103663	ILMN_1771884, ILMN_1763828, ILMN_1799890, ILMN_1813657, ILMN_1745343, ILMN_1739236, ILMN_2353697, ILMN_1695079, ILMN_1806809, ILMN_1673804, ILMN_1785926, ILMN_1789410, ILMN_1671895, ILMN_1672940, ILMN_1760982, ILMN_1782079, ILMN_1770892, ILMN_1728228, ILMN_1741300, ILMN_1767811, ILMN_1741572, ILMN_1787366, ILMN_2137066, ILMN_2171461, ILMN_1719202, ILMN_2270900, ILMN_2197519, ILMN_1792951, ILMN_16…	1045	797	16659	1.20012	1	0.99648	83.7638
ILMN_1721704		GOTERM_MF_FAT	GO:0043167~ion binding	248	20.893	0.817051	ILMN_2103591, ILMN_2222984, ILMN_1744914, ILMN_1771884, ILMN_1658677, ILMN_2406468, ILMN_1813657, ILMN_2298160, ILMN_1780153, ILMN_1745343, ILMN_1740429, ILMN_1756445, ILMN_1718558, ILMN_1668411, ILMN_1726437, ILMN_2405991, ILMN_1721704, ILMN_1685930, ILMN_1720542, ILMN_1659206, ILMN_1725306, ILMN_2122420, ILMN_1670609, ILMN_1671895, ILMN_1728975, ILMN_2144574, ILMN_1798061, ILMN_1770892, ILMN_16…	791	4241	12983	0.959803	1	0.999566	100
ILMN_1721833		GOTERM_MF_FAT	GO:0046872~metal ion binding	239	20.1348	0.872182	ILMN_2103591, ILMN_2222984, ILMN_1771884, ILMN_1658677, ILMN_2406468, ILMN_1813657, ILMN_2298160, ILMN_1780153, ILMN_1745343, ILMN_1740429, ILMN_1756445, ILMN_1718558, ILMN_1668411, ILMN_1726437, ILMN_2405991, ILMN_1721704, ILMN_1685930, ILMN_1720542, ILMN_1659206, ILMN_1725306, ILMN_1670609, ILMN_2122420, ILMN_1671895, ILMN_1728975, ILMN_1798061, ILMN_1770892, ILMN_1664828, ILMN_1661683, ILMN_24…	791	4140	12983	0.947537	1	0.999883	100
ILMN_1722066		GOTERM_MF_FAT	GO:0043169~cation binding	241	20.3033	0.877689	ILMN_2103591, ILMN_2222984, ILMN_1744914, ILMN_1771884, ILMN_1658677, ILMN_2406468, ILMN_1813657, ILMN_2298160, ILMN_1780153, ILMN_1745343, ILMN_1740429, ILMN_1756445, ILMN_1718558, ILMN_1668411, ILMN_1726437, ILMN_2405991, ILMN_1721704, ILMN_1685930, ILMN_1720542, ILMN_1659206, ILMN_1725306, ILMN_2122420, ILMN_1670609, ILMN_1671895, ILMN_1728975, ILMN_2144574, ILMN_1798061, ILMN_1770892, ILMN_16…	791	4179	12983	0.946549	1	0.999895	100
ILMN_1722186
ILMN_1722491		Annotation Cluster 39	Enrichment Score: 1.088315481372789
ILMN_1722533		Category	Term	Count	%	PValue	Genes	List Total	Pop Hits	Pop Total	Fold Enrichment	Bonferroni	Benjamini	FDR
ILMN_1722662		UP_SEQ_FEATURE	zinc finger region:C2H2-type 10	32	2.69587	0.0131463	ILMN_1771884, ILMN_1759008, ILMN_1716658, ILMN_1738124, ILMN_1734254, ILMN_1658080, ILMN_1782034, ILMN_1665205, ILMN_1739236, ILMN_2251375, ILMN_1695079, ILMN_1806809, ILMN_1673804, ILMN_1774027, ILMN_1671895, ILMN_1672135, ILMN_1782079, ILMN_1690863, ILMN_1728228, ILMN_1781803, ILMN_1741300, ILMN_1749838, ILMN_1742935, ILMN_2352293, ILMN_1767811, ILMN_1653163, ILMN_1787366, ILMN_2137066, ILMN_17…	1167	334	19113	1.56914	1	0.992398	20.8875
ILMN_1722688		UP_SEQ_FEATURE	zinc finger region:C2H2-type 9	35	2.94861	0.0141732	ILMN_1771884, ILMN_1759008, ILMN_1716658, ILMN_1738124, ILMN_1734254, ILMN_1658080, ILMN_1782034, ILMN_1745784, ILMN_1665205, ILMN_1739236, ILMN_2251375, ILMN_2353697, ILMN_1695079, ILMN_1806809, ILMN_1673804, ILMN_1774027, ILMN_1671895, ILMN_1672135, ILMN_1782079, ILMN_1690863, ILMN_1728228, ILMN_1781803, ILMN_1741300, ILMN_2352293, ILMN_1749838, ILMN_1742935, ILMN_1767811, ILMN_1653163, ILMN_17…	1167	376	19113	1.52454	1	0.990002	22.3324
ILMN_1722838		UP_SEQ_FEATURE	zinc finger region:C2H2-type 6	43	3.62258	0.0154046	ILMN_1771884, ILMN_1763828, ILMN_1716658, ILMN_1759008, ILMN_1738124, ILMN_1734254, ILMN_1658080, ILMN_1782034, ILMN_1745784, ILMN_1752899, ILMN_1665205, ILMN_1739236, ILMN_2251375, ILMN_2353697, ILMN_1695079, ILMN_1806809, ILMN_1673804, ILMN_1785926, ILMN_1774027, ILMN_1789410, ILMN_1760982, ILMN_1672940, ILMN_1671895, ILMN_1672135, ILMN_1782079, ILMN_1690863, ILMN_1728228, ILMN_1781803, ILMN_17…	1167	488	19113	1.44313	1	0.988346	24.0323
ILMN_1722900		UP_SEQ_FEATURE	zinc finger region:C2H2-type 7	40	3.36984	0.017656	ILMN_1771884, ILMN_1759008, ILMN_1716658, ILMN_1738124, ILMN_1658080, ILMN_1782034, ILMN_1745784, ILMN_1665205, ILMN_1739236, ILMN_2251375, ILMN_2353697, ILMN_1695079, ILMN_1806809, ILMN_1673804, ILMN_1785926, ILMN_1774027, ILMN_1789410, ILMN_1760982, ILMN_1671895, ILMN_1672940, ILMN_1672135, ILMN_1782079, ILMN_1690863, ILMN_1728228, ILMN_1781803, ILMN_1741300, ILMN_2352293, ILMN_1749838, ILMN_17…	1167	451	19113	1.45258	1	0.978321	27.0497
ILMN_1722905		SMART	SM00355:ZnF_C2H2	60	5.05476	0.0205943	ILMN_1771884, ILMN_1763828, ILMN_1799890, ILMN_1813657, ILMN_1745343, ILMN_1739236, ILMN_2353697, ILMN_1695079, ILMN_1806809, ILMN_1673804, ILMN_1785926, ILMN_1789410, ILMN_1671895, ILMN_1672940, ILMN_1760982, ILMN_1782079, ILMN_1770892, ILMN_1728228, ILMN_1741300, ILMN_1767811, ILMN_1741572, ILMN_1787366, ILMN_2137066, ILMN_2171461, ILMN_1719202, ILMN_2270900, ILMN_2197519, ILMN_1792951, ILMN_16…	518	797	9079	1.31948	0.99553	0.661111	23.8146
ILMN_1723632		UP_SEQ_FEATURE	zinc finger region:C2H2-type 11	28	2.35889	0.0213008	ILMN_1771884, ILMN_1759008, ILMN_1716658, ILMN_1734254, ILMN_1658080, ILMN_1665205, ILMN_1739236, ILMN_2251375, ILMN_1806809, ILMN_1673804, ILMN_1774027, ILMN_1671895, ILMN_1672135, ILMN_1782079, ILMN_1690863, ILMN_1728228, ILMN_1781803, ILMN_1741300, ILMN_1749838, ILMN_1742935, ILMN_1767811, ILMN_1653163, ILMN_1787366, ILMN_2137066, ILMN_1757230, ILMN_2270900, ILMN_2197519, ILMN_1718032	1167	293	19113	1.56512	1	0.981115	31.6963
ILMN_1723684		UP_SEQ_FEATURE	zinc finger region:C2H2-type 8	37	3.1171	0.0224436	ILMN_1771884, ILMN_1759008, ILMN_1716658, ILMN_1738124, ILMN_1734254, ILMN_1658080, ILMN_1782034, ILMN_1745784, ILMN_1665205, ILMN_1739236, ILMN_2251375, ILMN_2353697, ILMN_1695079, ILMN_1806809, ILMN_1673804, ILMN_1774027, ILMN_1760982, ILMN_1671895, ILMN_1672940, ILMN_1672135, ILMN_1782079, ILMN_1690863, ILMN_1728228, ILMN_1781803, ILMN_1741300, ILMN_2352293, ILMN_1749838, ILMN_1742935, ILMN_17…	1167	417	19113	1.45319	1	0.979875	33.0947
ILMN_1723729		UP_SEQ_FEATURE	zinc finger region:C2H2-type 2	50	4.2123	0.028252	ILMN_1771884, ILMN_1763828, ILMN_1739236, ILMN_2353697, ILMN_1695079, ILMN_1806809, ILMN_1673804, ILMN_1785926, ILMN_1789410, ILMN_1760982, ILMN_1671895, ILMN_1672940, ILMN_1782079, ILMN_1770892, ILMN_1728228, ILMN_1741300, ILMN_1767811, ILMN_1787366, ILMN_2137066, ILMN_2270900, ILMN_1719202, ILMN_2171461, ILMN_2197519, ILMN_1792951, ILMN_1682449, ILMN_1771093, ILMN_1759008, ILMN_1716658, ILMN_17…	1167	608	19113	1.34687	1	0.975237	39.7943
ILMN_1723871		UP_SEQ_FEATURE	zinc finger region:C2H2-type 12	23	1.93766	0.0578495	ILMN_1774027, ILMN_1671895, ILMN_1771884, ILMN_1672135, ILMN_1716658, ILMN_1782079, ILMN_1690863, ILMN_1741300, ILMN_1742935, ILMN_1749838, ILMN_1658080, ILMN_1767811, ILMN_1653163, ILMN_1787366, ILMN_1665205, ILMN_2137066, ILMN_1757230, ILMN_1739236, ILMN_2270900, ILMN_2251375, ILMN_1806809, ILMN_1673804, ILMN_1718032	1167	252	19113	1.49481	1	0.995026	65.1824
ILMN_1723874		UP_SEQ_FEATURE	zinc finger region:C2H2-type 5	43	3.62258	0.0585312	ILMN_1771884, ILMN_1763828, ILMN_1716658, ILMN_1759008, ILMN_1738124, ILMN_1734254, ILMN_1658080, ILMN_1782034, ILMN_1745784, ILMN_1752899, ILMN_1665205, ILMN_1739236, ILMN_2251375, ILMN_2353697, ILMN_1695079, ILMN_1806809, ILMN_1673804, ILMN_1785926, ILMN_1774027, ILMN_1789410, ILMN_1760982, ILMN_1672940, ILMN_1671895, ILMN_1672135, ILMN_1782079, ILMN_1690863, ILMN_1728228, ILMN_1781803, ILMN_17…	1167	538	19113	1.30901	1	0.994423	65.6257
ILMN_1723895		UP_SEQ_FEATURE	zinc finger region:C2H2-type 1	43	3.62258	0.0647637	ILMN_1771093, ILMN_1763828, ILMN_1716658, ILMN_1738124, ILMN_1734254, ILMN_1658080, ILMN_1782034, ILMN_1745784, ILMN_1752899, ILMN_1666482, ILMN_1665205, ILMN_1739236, ILMN_2251375, ILMN_2353697, ILMN_1679929, ILMN_1695079, ILMN_1806809, ILMN_1714444, ILMN_1785926, ILMN_1789410, ILMN_1671895, ILMN_1663158, ILMN_1672135, ILMN_1782079, ILMN_1770892, ILMN_1690863, ILMN_1728228, ILMN_1781803, ILMN_17…	1167	542	19113	1.29935	1	0.994683	69.4394
ILMN_1723978		UP_SEQ_FEATURE	zinc finger region:C2H2-type 13	19	1.60067	0.0662386	ILMN_1771884, ILMN_1672135, ILMN_1716658, ILMN_1782079, ILMN_1690863, ILMN_1741300, ILMN_1742935, ILMN_1749838, ILMN_1658080, ILMN_1653163, ILMN_1787366, ILMN_1665205, ILMN_2137066, ILMN_1757230, ILMN_1739236, ILMN_2270900, ILMN_2251375, ILMN_1806809, ILMN_1718032	1167	201	19113	1.54816	1	0.993616	70.2815
ILMN_1724181		UP_SEQ_FEATURE	zinc finger region:C2H2-type 3	48	4.04381	0.075008	ILMN_1771884, ILMN_1763828, ILMN_1739236, ILMN_2353697, ILMN_1806809, ILMN_1673804, ILMN_1785926, ILMN_1789410, ILMN_1671895, ILMN_1760982, ILMN_1782079, ILMN_1770892, ILMN_1728228, ILMN_1741300, ILMN_1767811, ILMN_1787366, ILMN_2137066, ILMN_2171461, ILMN_1719202, ILMN_2197519, ILMN_2270900, ILMN_1682449, ILMN_1771093, ILMN_1759008, ILMN_1716658, ILMN_1738124, ILMN_1734254, ILMN_1658080, ILMN_17…	1167	622	19113	1.26389	1	0.994987	74.8538
ILMN_1724333		INTERPRO	IPR015880:Zinc finger, C2H2-like	60	5.05476	0.103663	ILMN_1771884, ILMN_1763828, ILMN_1799890, ILMN_1813657, ILMN_1745343, ILMN_1739236, ILMN_2353697, ILMN_1695079, ILMN_1806809, ILMN_1673804, ILMN_1785926, ILMN_1789410, ILMN_1671895, ILMN_1672940, ILMN_1760982, ILMN_1782079, ILMN_1770892, ILMN_1728228, ILMN_1741300, ILMN_1767811, ILMN_1741572, ILMN_1787366, ILMN_2137066, ILMN_2171461, ILMN_1719202, ILMN_2270900, ILMN_2197519, ILMN_1792951, ILMN_16…	1045	797	16659	1.20012	1	0.99648	83.7638
ILMN_1724734		UP_SEQ_FEATURE	zinc finger region:C2H2-type 4	43	3.62258	0.127947	ILMN_1771884, ILMN_1763828, ILMN_1716658, ILMN_1759008, ILMN_1738124, ILMN_1734254, ILMN_1658080, ILMN_1782034, ILMN_1745784, ILMN_1752899, ILMN_1665205, ILMN_1739236, ILMN_2251375, ILMN_1695079, ILMN_1806809, ILMN_1673804, ILMN_1785926, ILMN_1774027, ILMN_1789410, ILMN_1760982, ILMN_1672940, ILMN_1671895, ILMN_1672135, ILMN_1782079, ILMN_1770892, ILMN_1690863, ILMN_1728228, ILMN_1781803, ILMN_17…	1167	575	19113	1.22478	1	0.999457	91.1424
ILMN_1724986		INTERPRO	IPR007087:Zinc finger, C2H2-type	58	4.88627	0.135219	ILMN_1771884, ILMN_1763828, ILMN_1799890, ILMN_1813657, ILMN_1739236, ILMN_2353697, ILMN_1695079, ILMN_1806809, ILMN_1673804, ILMN_1785926, ILMN_1789410, ILMN_1671895, ILMN_1672940, ILMN_1760982, ILMN_1782079, ILMN_1770892, ILMN_1728228, ILMN_1741300, ILMN_1767811, ILMN_1787366, ILMN_2137066, ILMN_2171461, ILMN_1719202, ILMN_2270900, ILMN_2197519, ILMN_1792951, ILMN_1682449, ILMN_1771093, ILMN_17…	1045	784	16659	1.17936	1	0.995648	91.0478
ILMN_1725043		INTERPRO	IPR013087:Zinc finger, C2H2-type/integrase, DNA-binding	45	3.79107	0.219892	ILMN_1771884, ILMN_1763828, ILMN_1716658, ILMN_1759008, ILMN_1738124, ILMN_1734254, ILMN_1658080, ILMN_1782034, ILMN_1745784, ILMN_1752899, ILMN_1666482, ILMN_1665205, ILMN_1739236, ILMN_2251375, ILMN_1679929, ILMN_1695079, ILMN_1806809, ILMN_1714444, ILMN_1673804, ILMN_1785926, ILMN_1774027, ILMN_1789410, ILMN_1760982, ILMN_1672940, ILMN_1671895, ILMN_1663158, ILMN_1672135, ILMN_1782079, ILMN_17…	1045	621	16659	1.15519	1	0.998976	98.3836
ILMN_1725169		PIR_SUPERFAMILY	PIRSF005559:zinc finger protein ZFP-36	11	0.926706	0.288088	ILMN_1774027, ILMN_1767811, ILMN_1771884, ILMN_1663158, ILMN_1671895, ILMN_1716658, ILMN_1757230, ILMN_2137066, ILMN_1719202, ILMN_1728228, ILMN_1806809, ILMN_1673804	437	137	7396	1.3589	1	1	99.2493
ILMN_1725306		UP_SEQ_FEATURE	domain:KRAB	23	1.93766	0.36203	ILMN_1774027, ILMN_1671895, ILMN_1672940, ILMN_1771884, ILMN_1672135, ILMN_1759008, ILMN_1716658, ILMN_1738124, ILMN_1690863, ILMN_1728228, ILMN_1658080, ILMN_1742935, ILMN_1782021, ILMN_1767811, ILMN_1745784, ILMN_2137066, ILMN_1757230, ILMN_2270900, ILMN_2197519, ILMN_1695079, ILMN_1806809, ILMN_1673804, ILMN_1785926	1167	332	19113	1.13461	1	0.999998	99.965
ILMN_1725387		SMART	SM00349:KRAB	23	1.93766	0.370598	ILMN_1774027, ILMN_1671895, ILMN_1672940, ILMN_1771884, ILMN_1672135, ILMN_1759008, ILMN_1716658, ILMN_1738124, ILMN_1690863, ILMN_1728228, ILMN_1658080, ILMN_1742935, ILMN_1782021, ILMN_1767811, ILMN_1745784, ILMN_2137066, ILMN_1757230, ILMN_2270900, ILMN_2197519, ILMN_1695079, ILMN_1806809, ILMN_1673804, ILMN_1785926	518	355	9079	1.13555	1	0.981913	99.7646
ILMN_1725518		INTERPRO	IPR001909:Krueppel-associated box	23	1.93766	0.553703	ILMN_1774027, ILMN_1671895, ILMN_1672940, ILMN_1771884, ILMN_1672135, ILMN_1759008, ILMN_1716658, ILMN_1738124, ILMN_1690863, ILMN_1728228, ILMN_1658080, ILMN_1742935, ILMN_1782021, ILMN_1767811, ILMN_1745784, ILMN_2137066, ILMN_1757230, ILMN_2270900, ILMN_2197519, ILMN_1695079, ILMN_1806809, ILMN_1673804, ILMN_1785926	1045	355	16659	1.03284	1	0.999996	99.9998
ILMN_1726114		GOTERM_MF_FAT	GO:0003677~DNA binding	136	11.4575	0.757218	ILMN_1751289, ILMN_1771884, ILMN_1763828, ILMN_1779404, ILMN_1701243, ILMN_2298160, ILMN_1813657, ILMN_2370910, ILMN_1745343, ILMN_2376263, ILMN_1752631, ILMN_1673738, ILMN_1745917, ILMN_1720542, ILMN_1806122, ILMN_2353697, ILMN_1785852, ILMN_1725306, ILMN_1659206, ILMN_2082244, ILMN_1672940, ILMN_1671895, ILMN_1770892, ILMN_1661683, ILMN_1728228, ILMN_1787461, ILMN_1767811, ILMN_1768534, ILMN_17…	791	2331	12983	0.957624	1	0.998801	100
ILMN_1726391		SP_PIR_KEYWORDS	dna-binding	99	8.34035	0.948057	ILMN_1751289, ILMN_1771884, ILMN_1763828, ILMN_1779404, ILMN_1813657, ILMN_1745343, ILMN_2370910, ILMN_1752631, ILMN_1673738, ILMN_1806122, ILMN_1785852, ILMN_2353697, ILMN_1659206, ILMN_2082244, ILMN_1672940, ILMN_1671895, ILMN_1770892, ILMN_1661683, ILMN_1728228, ILMN_1787461, ILMN_1767811, ILMN_1792689, ILMN_2086981, ILMN_1768534, ILMN_1787366, ILMN_1719202, ILMN_1802392, ILMN_2270900, ILMN_17…	1167	1868	19235	0.873534	1	0.999702	100
ILMN_1726410
ILMN_1726437		Annotation Cluster 40	Enrichment Score: 1.079220446060564
ILMN_1726743		Category	Term	Count	%	PValue	Genes	List Total	Pop Hits	Pop Total	Fold Enrichment	Bonferroni	Benjamini	FDR
ILMN_1726752		INTERPRO	IPR004161:Translation elongation factor EFTu/EF1A, domain 2	4	0.336984	0.0634619	ILMN_1811378, ILMN_1730101, ILMN_1765520, ILMN_1738369	1045	15	16659	4.2511	1	0.996891	66.3489
ILMN_1726755		INTERPRO	IPR000795:Protein synthesis factor, GTP-binding	4	0.336984	0.0865252	ILMN_1811378, ILMN_1730101, ILMN_1765520, ILMN_1738369	1045	17	16659	3.75097	1	0.995569	77.7609
ILMN_1726769		INTERPRO	IPR004160:Translation elongation factor EFTu/EF1A, C-terminal	3	0.252738	0.105362	ILMN_1811378, ILMN_1730101, ILMN_1738369	1045	9	16659	5.31388	1	0.996134	84.2674
ILMN_1727023
ILMN_1727098		Annotation Cluster 41	Enrichment Score: 1.0258864379263384
ILMN_1727315		Category	Term	Count	%	PValue	Genes	List Total	Pop Hits	Pop Total	Fold Enrichment	Bonferroni	Benjamini	FDR
ILMN_1727490		SP_PIR_KEYWORDS	nucleus	329	27.7169	7.83984e-07	ILMN_1771884, ILMN_1655734, ILMN_1774839, ILMN_1801119, ILMN_1813657, ILMN_2298160, ILMN_2370910, ILMN_1745343, ILMN_1780153, ILMN_2376263, ILMN_1685631, ILMN_1756445, ILMN_1718354, ILMN_1764431, ILMN_1718558, ILMN_1731224, ILMN_2199022, ILMN_1745917, ILMN_1668411, ILMN_1797074, ILMN_1806122, ILMN_1720542, ILMN_1785852, ILMN_1803853, ILMN_1764549, ILMN_1659206, ILMN_2158242, ILMN_1742577, ILMN_17…	1167	4283	19235	1.2661	0.000404454	5.05657e-05	0.00113396
ILMN_1727692		SP_PIR_KEYWORDS	Transcription	146	12.2999	0.032782	ILMN_1771884, ILMN_1759789, ILMN_1763828, ILMN_1779404, ILMN_1813657, ILMN_1721024, ILMN_2376263, ILMN_1752631, ILMN_1756445, ILMN_2199022, ILMN_1668411, ILMN_1730307, ILMN_1720542, ILMN_1806122, ILMN_2405991, ILMN_2353697, ILMN_1655921, ILMN_1659206, ILMN_1671895, ILMN_1672940, ILMN_1778917, ILMN_2082244, ILMN_1770892, ILMN_1661683, ILMN_1728228, ILMN_1787461, ILMN_1746276, ILMN_1689123, ILMN_17…	1167	2071	19235	1.16197	1	0.379822	38.2521
ILMN_1727840		GOTERM_BP_FAT	GO:0006350~transcription	152	12.8054	0.0353809	ILMN_1771884, ILMN_1759789, ILMN_1763828, ILMN_1779404, ILMN_1701243, ILMN_1813657, ILMN_1721024, ILMN_2376263, ILMN_1752631, ILMN_1756445, ILMN_2199022, ILMN_1668411, ILMN_1730307, ILMN_1720542, ILMN_1806122, ILMN_2405991, ILMN_2241775, ILMN_2353697, ILMN_1655921, ILMN_1659206, ILMN_1671895, ILMN_1672940, ILMN_1778917, ILMN_2082244, ILMN_1770892, ILMN_1661683, ILMN_1728228, ILMN_1787461, ILMN_17…	849	2101	13528	1.15277	1	0.671738	47.5236
ILMN_1728073		SP_PIR_KEYWORDS	transcription regulation	141	11.8787	0.0530612	ILMN_1771884, ILMN_1759789, ILMN_1763828, ILMN_1779404, ILMN_1813657, ILMN_1721024, ILMN_2376263, ILMN_1752631, ILMN_1756445, ILMN_2199022, ILMN_1668411, ILMN_1730307, ILMN_1806122, ILMN_2405991, ILMN_2353697, ILMN_1655921, ILMN_1659206, ILMN_1778917, ILMN_2082244, ILMN_1672940, ILMN_1671895, ILMN_1770892, ILMN_1661683, ILMN_1728228, ILMN_1787461, ILMN_1746276, ILMN_1689123, ILMN_1767811, ILMN_17…	1167	2026	19235	1.1471	1	0.472381	54.5519
ILMN_1728228		GOTERM_MF_FAT	GO:0030528~transcription regulator activity	95	8.00337	0.435029	ILMN_1759789, ILMN_1771884, ILMN_1763828, ILMN_1801119, ILMN_2376263, ILMN_1756445, ILMN_1745917, ILMN_1668411, ILMN_1730307, ILMN_1806122, ILMN_1720542, ILMN_2353697, ILMN_1655921, ILMN_1659206, ILMN_1725306, ILMN_2082244, ILMN_1778917, ILMN_1763634, ILMN_1770892, ILMN_1661683, ILMN_1746276, ILMN_1787461, ILMN_2086981, ILMN_1768534, ILMN_2270900, ILMN_2349006, ILMN_1719202, ILMN_1787567, ILMN_17…	791	1512	12983	1.03127	1	0.974998	99.9863
ILMN_1728355		GOTERM_BP_FAT	GO:0045449~regulation of transcription	163	13.7321	0.552091	ILMN_1759789, ILMN_1771884, ILMN_1779404, ILMN_1763828, ILMN_1813657, ILMN_1721024, ILMN_2376263, ILMN_1752631, ILMN_1756445, ILMN_1673738, ILMN_1745917, ILMN_2199022, ILMN_1668411, ILMN_1730307, ILMN_1720542, ILMN_1806122, ILMN_2405991, ILMN_2353697, ILMN_1655921, ILMN_1725306, ILMN_1659206, ILMN_1683059, ILMN_1671895, ILMN_1672940, ILMN_1778917, ILMN_2082244, ILMN_1763634, ILMN_1770892, ILMN_16…	849	2601	13528	0.998558	1	0.998056	99.9999
ILMN_1728514		GOTERM_MF_FAT	GO:0003677~DNA binding	136	11.4575	0.757218	ILMN_1751289, ILMN_1771884, ILMN_1763828, ILMN_1779404, ILMN_1701243, ILMN_2298160, ILMN_1813657, ILMN_2370910, ILMN_1745343, ILMN_2376263, ILMN_1752631, ILMN_1673738, ILMN_1745917, ILMN_1720542, ILMN_1806122, ILMN_2353697, ILMN_1785852, ILMN_1725306, ILMN_1659206, ILMN_2082244, ILMN_1672940, ILMN_1671895, ILMN_1770892, ILMN_1661683, ILMN_1728228, ILMN_1787461, ILMN_1767811, ILMN_1768534, ILMN_17…	791	2331	12983	0.957624	1	0.998801	100
ILMN_1728660		GOTERM_BP_FAT	GO:0006355~regulation of transcription, DNA-dependent	105	8.84583	0.787863	ILMN_1771884, ILMN_1759789, ILMN_1763828, ILMN_2376263, ILMN_1673738, ILMN_1745917, ILMN_1730307, ILMN_1668411, ILMN_1806122, ILMN_2353697, ILMN_1659206, ILMN_1725306, ILMN_1683059, ILMN_2082244, ILMN_1778917, ILMN_1672940, ILMN_1671895, ILMN_1763634, ILMN_1770892, ILMN_1661683, ILMN_1728228, ILMN_1787461, ILMN_1746276, ILMN_1799598, ILMN_1767811, ILMN_1768534, ILMN_2086981, ILMN_2349006, ILMN_17…	849	1773	13528	0.94364	1	0.999806	100
ILMN_1728907		GOTERM_BP_FAT	GO:0051252~regulation of RNA metabolic process	107	9.01432	0.801009	ILMN_1771884, ILMN_1759789, ILMN_1763828, ILMN_2376263, ILMN_1673738, ILMN_1745917, ILMN_1730307, ILMN_1668411, ILMN_1806122, ILMN_2353697, ILMN_1725306, ILMN_1659206, ILMN_1683059, ILMN_2082244, ILMN_1778917, ILMN_1672940, ILMN_1671895, ILMN_1763634, ILMN_1770892, ILMN_1661683, ILMN_1728228, ILMN_1787461, ILMN_1746276, ILMN_1799598, ILMN_1767811, ILMN_1768534, ILMN_2086981, ILMN_2349006, ILMN_17…	849	1813	13528	0.940398	1	0.999839	100
ILMN_1728975		SP_PIR_KEYWORDS	dna-binding	99	8.34035	0.948057	ILMN_1751289, ILMN_1771884, ILMN_1763828, ILMN_1779404, ILMN_1813657, ILMN_1745343, ILMN_2370910, ILMN_1752631, ILMN_1673738, ILMN_1806122, ILMN_1785852, ILMN_2353697, ILMN_1659206, ILMN_2082244, ILMN_1672940, ILMN_1671895, ILMN_1770892, ILMN_1661683, ILMN_1728228, ILMN_1787461, ILMN_1767811, ILMN_1792689, ILMN_2086981, ILMN_1768534, ILMN_1787366, ILMN_1719202, ILMN_1802392, ILMN_2270900, ILMN_17…	1167	1868	19235	0.873534	1	0.999702	100
ILMN_1729123		GOTERM_MF_FAT	GO:0003700~transcription factor activity	45	3.79107	0.988756	ILMN_1771884, ILMN_1740045, ILMN_1763828, ILMN_1745917, ILMN_1738750, ILMN_2353697, ILMN_1806809, ILMN_1806023, ILMN_1659206, ILMN_1656196, ILMN_1789410, ILMN_2082244, ILMN_1760982, ILMN_1717855, ILMN_1770892, ILMN_1661683, ILMN_1787461, ILMN_2086981, ILMN_1768534, ILMN_1719202, ILMN_2270900, ILMN_2086077, ILMN_1844692, ILMN_1787567, ILMN_1761147, ILMN_1792951, ILMN_1691364, ILMN_1656134, ILMN_17…	791	975	12983	0.757542	1	1	100
ILMN_1729130
ILMN_1729161		Annotation Cluster 42	Enrichment Score: 1.0162185337220127
ILMN_1729281		Category	Term	Count	%	PValue	Genes	List Total	Pop Hits	Pop Total	Fold Enrichment	Bonferroni	Benjamini	FDR
ILMN_1729495		GOTERM_CC_FAT	GO:0030426~growth cone	8	0.673968	0.0409581	ILMN_1797367, ILMN_1732318, ILMN_1651826, ILMN_1714067, ILMN_2380163, ILMN_2143671, ILMN_1742827, ILMN_1798081, ILMN_1698225	766	54	12782	2.4721	1	0.407434	45.1284
ILMN_1729546		GOTERM_CC_FAT	GO:0030427~site of polarized growth	8	0.673968	0.0446118	ILMN_1797367, ILMN_1732318, ILMN_1651826, ILMN_1714067, ILMN_2380163, ILMN_2143671, ILMN_1742827, ILMN_1798081, ILMN_1698225	766	55	12782	2.42715	1	0.419112	48.0534
ILMN_1729650		GOTERM_CC_FAT	GO:0043005~neuron projection	22	1.85341	0.489277	ILMN_1791726, ILMN_1651826, ILMN_1740045, ILMN_1714067, ILMN_1761851, ILMN_1693345, ILMN_1742827, ILMN_1691364, ILMN_1713529, ILMN_1684306, ILMN_1727315, ILMN_2380163, ILMN_1682459, ILMN_1750256, ILMN_1725306, ILMN_1728073, ILMN_1798081, ILMN_1796336, ILMN_1797367, ILMN_1732318, ILMN_1688780, ILMN_1813846, ILMN_1690105, ILMN_1690049, ILMN_2143671, ILMN_1777325, ILMN_1698225	766	342	12782	1.07341	1	0.954653	99.9935
ILMN_1729915
ILMN_1730048		Annotation Cluster 43	Enrichment Score: 0.9972509126429836
ILMN_1730077		Category	Term	Count	%	PValue	Genes	List Total	Pop Hits	Pop Total	Fold Enrichment	Bonferroni	Benjamini	FDR
ILMN_1730101		BIOCARTA	h_igf1rPathway:Multiple antiapoptotic pathways from IGF-1R signaling lead to BAD phosphorylation	5	0.42123	0.0232013	ILMN_1715173, ILMN_1721022, ILMN_1760303, ILMN_1813489, ILMN_1674390	92	18	1437	4.33877	0.990192	0.537336	25.4353
ILMN_1730291		BIOCARTA	h_ghPathway:Growth Hormone Signaling Pathway	4	0.336984	0.158614	ILMN_1715173, ILMN_1753547, ILMN_1721022, ILMN_1813489	92	22	1437	2.83992	1	0.743575	88.4597
ILMN_1730307		BIOCARTA	h_erkPathway:Erk1/Erk2 Mapk Signaling pathway	4	0.336984	0.276944	ILMN_1715173, ILMN_1770690, ILMN_1721022, ILMN_1813489	92	29	1437	2.15442	1	0.86416	98.2652
ILMN_1730391
ILMN_1731224		Annotation Cluster 44	Enrichment Score: 0.9918435786297933
ILMN_1731518		Category	Term	Count	%	PValue	Genes	List Total	Pop Hits	Pop Total	Fold Enrichment	Bonferroni	Benjamini	FDR
ILMN_1731619		SMART	SM00184:RING	26	2.1904	0.0308286	ILMN_1713486, ILMN_1675055, ILMN_1658677, ILMN_1700915, ILMN_2405991, ILMN_1734317, ILMN_1705433, ILMN_2406043, ILMN_1666670, ILMN_1725306, ILMN_2339748, ILMN_1746704, ILMN_2142695, ILMN_1814808, ILMN_1717781, ILMN_1763694, ILMN_1729495, ILMN_1699496, ILMN_2383774, ILMN_2073732, ILMN_2095840, ILMN_1786039, ILMN_1694504, ILMN_1742318, ILMN_2070210, ILMN_2182704, ILMN_1794726	518	296	9079	1.53954	0.999709	0.687479	33.5889
ILMN_1731720		UP_SEQ_FEATURE	zinc finger region:RING-type	20	1.68492	0.055655	ILMN_1713486, ILMN_1746704, ILMN_1675055, ILMN_1658677, ILMN_2142695, ILMN_1814808, ILMN_1717781, ILMN_1763694, ILMN_1700915, ILMN_1729495, ILMN_2383774, ILMN_2073732, ILMN_2405991, ILMN_1786039, ILMN_2406043, ILMN_1705433, ILMN_1694504, ILMN_1666670, ILMN_1725306, ILMN_2182704, ILMN_2339748	1167	210	19113	1.5598	1	0.995806	63.7182
ILMN_1731941		INTERPRO	IPR001841:Zinc finger, RING-type	26	2.1904	0.0793425	ILMN_1713486, ILMN_1675055, ILMN_1658677, ILMN_1700915, ILMN_2405991, ILMN_1734317, ILMN_1705433, ILMN_2406043, ILMN_1666670, ILMN_1725306, ILMN_2339748, ILMN_1746704, ILMN_2142695, ILMN_1814808, ILMN_1717781, ILMN_1763694, ILMN_1729495, ILMN_1699496, ILMN_2383774, ILMN_2073732, ILMN_2095840, ILMN_1786039, ILMN_1694504, ILMN_1742318, ILMN_2070210, ILMN_2182704, ILMN_1794726	1045	296	16659	1.40028	1	0.997241	74.6708
ILMN_1732049		INTERPRO	IPR017907:Zinc finger, RING-type, conserved site	22	1.85341	0.226341	ILMN_1713486, ILMN_1746704, ILMN_1675055, ILMN_1658677, ILMN_2142695, ILMN_1814808, ILMN_1717781, ILMN_1763694, ILMN_1700915, ILMN_1729495, ILMN_2383774, ILMN_2073732, ILMN_2405991, ILMN_1786039, ILMN_2406043, ILMN_1705433, ILMN_1694504, ILMN_1742318, ILMN_2070210, ILMN_1725306, ILMN_2182704, ILMN_1794726, ILMN_2339748	1045	280	16659	1.25256	1	0.999074	98.5918
ILMN_1732171		INTERPRO	IPR018957:Zinc finger, C3HC4 RING-type	17	1.43218	0.356496	ILMN_1713486, ILMN_1746704, ILMN_2142695, ILMN_1658677, ILMN_1814808, ILMN_1717781, ILMN_1700915, ILMN_1729495, ILMN_2383774, ILMN_2405991, ILMN_2406043, ILMN_1666670, ILMN_2070210, ILMN_1725306, ILMN_2182704, ILMN_1794726, ILMN_2339748	1045	228	16659	1.18863	1	0.999866	99.934
ILMN_1732300
ILMN_1732318		Annotation Cluster 45	Enrichment Score: 0.9763543768035107
ILMN_1732537		Category	Term	Count	%	PValue	Genes	List Total	Pop Hits	Pop Total	Fold Enrichment	Bonferroni	Benjamini	FDR
ILMN_1732725		BIOCARTA	h_fasPathway:FAS signaling pathway ( CD95 )	6	0.505476	0.041777	ILMN_1667016, ILMN_1708077, ILMN_1789830, ILMN_2228453, ILMN_2100689, ILMN_1806023	92	31	1437	3.02314	0.999777	0.607062	41.3487
ILMN_1732767		BIOCARTA	h_tnfr1Pathway:TNFR1 Signaling Pathway	5	0.42123	0.116866	ILMN_2228453, ILMN_1793831, ILMN_2100689, ILMN_1690282, ILMN_1806023, ILMN_1765851	92	30	1437	2.60326	1	0.705992	78.8568
ILMN_1733115		BIOCARTA	h_HivnefPathway:HIV-I Nef: negative effector of Fas and TNF	6	0.505476	0.241163	ILMN_1801119, ILMN_1708077, ILMN_1789830, ILMN_2228453, ILMN_1793831, ILMN_1690282, ILMN_1765851	92	53	1437	1.76825	1	0.836704	96.8267
ILMN_1733256
ILMN_1733305		Annotation Cluster 46	Enrichment Score: 0.9549205650968495
ILMN_1733364		Category	Term	Count	%	PValue	Genes	List Total	Pop Hits	Pop Total	Fold Enrichment	Bonferroni	Benjamini	FDR
ILMN_1733667		GOTERM_BP_FAT	GO:0006402~mRNA catabolic process	10	0.84246	0.00117005	ILMN_1711189, ILMN_1706553, ILMN_1743992, ILMN_1740737, ILMN_1720442, ILMN_1670796, ILMN_1792951, ILMN_1809285, ILMN_1788363, ILMN_2231911, ILMN_1798163	849	43	13528	3.70559	0.964234	0.0745353	2.07386
ILMN_1733859		GOTERM_BP_FAT	GO:0006401~RNA catabolic process	12	1.01095	0.00218469	ILMN_2321485, ILMN_1706553, ILMN_1740737, ILMN_1809285, ILMN_2231911, ILMN_1711189, ILMN_1743992, ILMN_1674063, ILMN_1670796, ILMN_1720442, ILMN_1792951, ILMN_1788363, ILMN_1798163	849	65	13528	2.94167	0.998015	0.12158	3.83931
ILMN_1733875		GOTERM_BP_FAT	GO:0000956~nuclear-transcribed mRNA catabolic process	8	0.673968	0.0053211	ILMN_1711189, ILMN_1706553, ILMN_1743992, ILMN_1740737, ILMN_1720442, ILMN_1670796, ILMN_1809285, ILMN_1788363, ILMN_1798163	849	35	13528	3.64207	1	0.241172	9.10851
ILMN_1733931		SP_PIR_KEYWORDS	nonsense-mediated mrna decay	7	0.589722	0.00582854	ILMN_1711189, ILMN_1706553, ILMN_1743992, ILMN_1740737, ILMN_1720442, ILMN_1670796, ILMN_1809285, ILMN_1798163	1167	28	19235	4.12061	0.951019	0.139994	8.10759
ILMN_1734096		GOTERM_BP_FAT	GO:0000184~nuclear-transcribed mRNA catabolic process, nonsense-mediated decay	7	0.589722	0.00967882	ILMN_1711189, ILMN_1706553, ILMN_1743992, ILMN_1740737, ILMN_1720442, ILMN_1670796, ILMN_1809285, ILMN_1798163	849	30	13528	3.71794	1	0.338331	15.9785
ILMN_1734194		KEGG_PATHWAY	hsa03018:RNA degradation	8	0.673968	0.0349259	ILMN_1711189, ILMN_2365383, ILMN_1743992, ILMN_1740737, ILMN_1734194, ILMN_1670796, ILMN_2044085, ILMN_1809285, ILMN_1656134	280	57	5085	2.54887	0.995337	0.931715	34.6243
ILMN_1734229		GOTERM_BP_FAT	GO:0051168~nuclear export	5	0.42123	0.523941	ILMN_2348243, ILMN_1706553, ILMN_1797367, ILMN_2219131, ILMN_1720442, ILMN_2315694	849	60	13528	1.32784	1	0.997643	99.9998
ILMN_1734254		GOTERM_BP_FAT	GO:0006405~RNA export from nucleus	3	0.252738	0.737184	ILMN_1706553, ILMN_1797367, ILMN_1720442	849	41	13528	1.16591	1	0.999606	100
ILMN_1734317		GOTERM_BP_FAT	GO:0050657~nucleic acid transport	5	0.42123	0.865183	ILMN_1706553, ILMN_1797367, ILMN_1720442, ILMN_1734826, ILMN_1798163	849	97	13528	0.821342	1	0.999947	100
ILMN_1734826		GOTERM_BP_FAT	GO:0050658~RNA transport	5	0.42123	0.865183	ILMN_1706553, ILMN_1797367, ILMN_1720442, ILMN_1734826, ILMN_1798163	849	97	13528	0.821342	1	0.999947	100
ILMN_1735185		GOTERM_BP_FAT	GO:0051236~establishment of RNA localization	5	0.42123	0.865183	ILMN_1706553, ILMN_1797367, ILMN_1720442, ILMN_1734826, ILMN_1798163	849	97	13528	0.821342	1	0.999947	100
ILMN_1735402		GOTERM_BP_FAT	GO:0006403~RNA localization	5	0.42123	0.88021	ILMN_1706553, ILMN_1797367, ILMN_1720442, ILMN_1734826, ILMN_1798163	849	100	13528	0.796702	1	0.999963	100
ILMN_1735415		GOTERM_BP_FAT	GO:0051028~mRNA transport	4	0.336984	0.91634	ILMN_1706553, ILMN_1720442, ILMN_1734826, ILMN_1798163	849	87	13528	0.7326	1	0.999988	100
ILMN_1735432		GOTERM_BP_FAT	GO:0015931~nucleobase, nucleoside, nucleotide and nucleic acid transport	5	0.42123	0.929688	ILMN_1706553, ILMN_1797367, ILMN_1720442, ILMN_1734826, ILMN_1798163	849	113	13528	0.705046	1	0.999993	100
ILMN_1735573		SP_PIR_KEYWORDS	mRNA transport	3	0.252738	0.943846	ILMN_1720442, ILMN_1734826, ILMN_1798163	1167	74	19235	0.668207	1	0.999661	100
ILMN_1735658
ILMN_1735679		Annotation Cluster 47	Enrichment Score: 0.9485944124425505
ILMN_1735762		Category	Term	Count	%	PValue	Genes	List Total	Pop Hits	Pop Total	Fold Enrichment	Bonferroni	Benjamini	FDR
ILMN_1735798		SMART	SM00320:WD40	23	1.93766	0.0493386	ILMN_2409706, ILMN_1792107, ILMN_1735185, ILMN_1694479, ILMN_1756921, ILMN_1793302, ILMN_1724986, ILMN_1737651, ILMN_1707199, ILMN_1670000, ILMN_1685763, ILMN_1735402, ILMN_1762103, ILMN_1679655, ILMN_1742166, ILMN_1652753, ILMN_1702592, ILMN_1730307, ILMN_2383516, ILMN_1729650, ILMN_2405991, ILMN_1805512, ILMN_2129349, ILMN_1799814	518	266	9079	1.51549	0.999998	0.806874	48.3852
ILMN_1735822		INTERPRO	IPR019775:WD40 repeat, conserved site	25	2.10615	0.0672607	ILMN_1791726, ILMN_1733305, ILMN_2409706, ILMN_1756921, ILMN_1793302, ILMN_1707199, ILMN_1685763, ILMN_1762103, ILMN_1702592, ILMN_1652753, ILMN_1730307, ILMN_2383516, ILMN_2405991, ILMN_1694479, ILMN_1792107, ILMN_1735185, ILMN_1724986, ILMN_1737651, ILMN_1670000, ILMN_1735402, ILMN_1679655, ILMN_1742166, ILMN_1729650, ILMN_1805512, ILMN_1799814, ILMN_2129349	1045	277	16659	1.43877	1	0.995856	68.5459
ILMN_1736048		UP_SEQ_FEATURE	repeat:WD 1	24	2.0219	0.0739582	ILMN_1733305, ILMN_2409706, ILMN_1756921, ILMN_1793302, ILMN_1707199, ILMN_1685763, ILMN_1762103, ILMN_1730307, ILMN_1702592, ILMN_1652753, ILMN_2383516, ILMN_2405991, ILMN_1694479, ILMN_1735185, ILMN_1792107, ILMN_1724986, ILMN_1737651, ILMN_1670000, ILMN_1735402, ILMN_1742166, ILMN_1679655, ILMN_1729650, ILMN_1805512, ILMN_1799814, ILMN_2129349	1167	274	19113	1.43456	1	0.995298	74.3437
ILMN_1736093		UP_SEQ_FEATURE	repeat:WD 2	24	2.0219	0.0739582	ILMN_1733305, ILMN_2409706, ILMN_1756921, ILMN_1793302, ILMN_1707199, ILMN_1685763, ILMN_1762103, ILMN_1730307, ILMN_1702592, ILMN_1652753, ILMN_2383516, ILMN_2405991, ILMN_1694479, ILMN_1735185, ILMN_1792107, ILMN_1724986, ILMN_1737651, ILMN_1670000, ILMN_1735402, ILMN_1742166, ILMN_1679655, ILMN_1729650, ILMN_1805512, ILMN_1799814, ILMN_2129349	1167	274	19113	1.43456	1	0.995298	74.3437
ILMN_1736135		SP_PIR_KEYWORDS	wd repeat	24	2.0219	0.0762782	ILMN_1733305, ILMN_2409706, ILMN_1756921, ILMN_1793302, ILMN_1707199, ILMN_1685763, ILMN_1762103, ILMN_1730307, ILMN_1702592, ILMN_1652753, ILMN_2383516, ILMN_2405991, ILMN_1694479, ILMN_1735185, ILMN_1792107, ILMN_1724986, ILMN_1737651, ILMN_1670000, ILMN_1735402, ILMN_1742166, ILMN_1679655, ILMN_1729650, ILMN_1805512, ILMN_1799814, ILMN_2129349	1167	276	19235	1.43326	1	0.551917	68.2618
ILMN_1736154		UP_SEQ_FEATURE	repeat:WD 3	23	1.93766	0.0868317	ILMN_1733305, ILMN_2409706, ILMN_1792107, ILMN_1735185, ILMN_1694479, ILMN_1756921, ILMN_1793302, ILMN_1724986, ILMN_1737651, ILMN_1707199, ILMN_1670000, ILMN_1735402, ILMN_1762103, ILMN_1679655, ILMN_1742166, ILMN_1652753, ILMN_1702592, ILMN_1730307, ILMN_2383516, ILMN_1729650, ILMN_2405991, ILMN_1805512, ILMN_2129349, ILMN_1799814	1167	265	19113	1.42148	1	0.997152	79.9759
ILMN_1736353		INTERPRO	IPR017986:WD40 repeat, region	21	1.76917	0.111285	ILMN_2409706, ILMN_1792107, ILMN_1694479, ILMN_1735185, ILMN_1756921, ILMN_1793302, ILMN_1724986, ILMN_1737651, ILMN_1707199, ILMN_1670000, ILMN_1735402, ILMN_1762103, ILMN_1679655, ILMN_1742166, ILMN_1652753, ILMN_1730307, ILMN_2383516, ILMN_1729650, ILMN_2405991, ILMN_1805512, ILMN_2129349, ILMN_1799814	1045	238	16659	1.40661	1	0.995991	85.911
ILMN_1737170		INTERPRO	IPR001680:WD40 repeat	23	1.93766	0.112422	ILMN_2409706, ILMN_1792107, ILMN_1735185, ILMN_1694479, ILMN_1756921, ILMN_1793302, ILMN_1724986, ILMN_1737651, ILMN_1707199, ILMN_1670000, ILMN_1685763, ILMN_1735402, ILMN_1762103, ILMN_1679655, ILMN_1742166, ILMN_1652753, ILMN_1702592, ILMN_1730307, ILMN_2383516, ILMN_1729650, ILMN_2405991, ILMN_1805512, ILMN_2129349, ILMN_1799814	1045	266	16659	1.37841	1	0.995528	86.2075
ILMN_1737380		UP_SEQ_FEATURE	repeat:WD 5	20	1.68492	0.121188	ILMN_2409706, ILMN_1792107, ILMN_1694479, ILMN_1735185, ILMN_1756921, ILMN_1724986, ILMN_1737651, ILMN_1707199, ILMN_1670000, ILMN_1735402, ILMN_1762103, ILMN_1679655, ILMN_1742166, ILMN_1652753, ILMN_1730307, ILMN_2383516, ILMN_1729650, ILMN_2405991, ILMN_1805512, ILMN_2129349, ILMN_1799814	1167	233	19113	1.40583	1	0.999289	89.8451
ILMN_1737387		INTERPRO	IPR019781:WD40 repeat, subgroup	21	1.76917	0.125328	ILMN_2409706, ILMN_1792107, ILMN_1694479, ILMN_1735185, ILMN_1756921, ILMN_1793302, ILMN_1724986, ILMN_1737651, ILMN_1707199, ILMN_1670000, ILMN_1735402, ILMN_1762103, ILMN_1679655, ILMN_1742166, ILMN_1652753, ILMN_1730307, ILMN_2383516, ILMN_1729650, ILMN_2405991, ILMN_1805512, ILMN_2129349, ILMN_1799814	1045	242	16659	1.38336	1	0.996183	89.1864
ILMN_1737604		INTERPRO	IPR015943:WD40/YVTN repeat-like	25	2.10615	0.130768	ILMN_1733305, ILMN_2409706, ILMN_1756921, ILMN_1713529, ILMN_1793302, ILMN_1707199, ILMN_1685763, ILMN_1762103, ILMN_1702592, ILMN_1652753, ILMN_1730307, ILMN_2383516, ILMN_2405991, ILMN_1694479, ILMN_1792107, ILMN_1735185, ILMN_1724986, ILMN_1737651, ILMN_1670000, ILMN_1735402, ILMN_1679655, ILMN_1742166, ILMN_1729650, ILMN_1805512, ILMN_1799814, ILMN_2129349	1045	300	16659	1.32847	1	0.99539	90.251
ILMN_1737651		UP_SEQ_FEATURE	repeat:WD 4	21	1.76917	0.134382	ILMN_2409706, ILMN_1792107, ILMN_1694479, ILMN_1735185, ILMN_1756921, ILMN_1793302, ILMN_1724986, ILMN_1737651, ILMN_1707199, ILMN_1670000, ILMN_1735402, ILMN_1762103, ILMN_1679655, ILMN_1742166, ILMN_1652753, ILMN_1730307, ILMN_2383516, ILMN_1729650, ILMN_2405991, ILMN_1805512, ILMN_2129349, ILMN_1799814	1167	251	19113	1.37026	1	0.999327	92.2311
ILMN_1737685		INTERPRO	IPR019782:WD40 repeat 2	19	1.60067	0.176305	ILMN_2409706, ILMN_1694479, ILMN_1735185, ILMN_1792107, ILMN_1793302, ILMN_1724986, ILMN_1737651, ILMN_1707199, ILMN_1735402, ILMN_1762103, ILMN_1679655, ILMN_1742166, ILMN_1652753, ILMN_1730307, ILMN_2383516, ILMN_1729650, ILMN_2405991, ILMN_1805512, ILMN_1799814, ILMN_2129349	1045	226	16659	1.34023	1	0.998186	96.0119
ILMN_1737705		UP_SEQ_FEATURE	repeat:WD 6	11	0.926706	0.740926	ILMN_1670000, ILMN_1735402, ILMN_1762103, ILMN_1679655, ILMN_2383516, ILMN_1729650, ILMN_1735185, ILMN_1694479, ILMN_2405991, ILMN_1799814, ILMN_1737651	1167	192	19113	0.938317	1	1	100
ILMN_1737738
ILMN_1737818		Annotation Cluster 48	Enrichment Score: 0.9362961401197541
ILMN_1737953		Category	Term	Count	%	PValue	Genes	List Total	Pop Hits	Pop Total	Fold Enrichment	Bonferroni	Benjamini	FDR
ILMN_1738075		BIOCARTA	h_egfPathway:EGF Signaling Pathway	7	0.589722	0.00448648	ILMN_1690105, ILMN_1753547, ILMN_1721022, ILMN_1760303, ILMN_1777325, ILMN_1691364, ILMN_2100689, ILMN_1806023, ILMN_1813489	92	26	1437	4.20527	0.587626	0.587626	5.46692
ILMN_1738099		BIOCARTA	h_At1rPathway:Angiotensin II mediated activation of JNK Pathway via Pyk2 dependent signaling	7	0.589722	0.00547849	ILMN_1748271, ILMN_1732318, ILMN_1721022, ILMN_2140990, ILMN_2100689, ILMN_1806023, ILMN_1813489	92	27	1437	4.04952	0.661161	0.417901	6.63797
ILMN_1738124		BIOCARTA	h_pdgfPathway:PDGF Signaling Pathway	6	0.505476	0.0176324	ILMN_1690105, ILMN_1753547, ILMN_1721022, ILMN_1777325, ILMN_1691364, ILMN_2100689, ILMN_1806023, ILMN_1813489	92	25	1437	3.7487	0.96994	0.583614	19.9424
ILMN_1738173		BIOCARTA	h_pyk2Pathway:Links between Pyk2 and Map Kinases	6	0.505476	0.0207624	ILMN_1732318, ILMN_1721022, ILMN_2140990, ILMN_2100689, ILMN_1806023, ILMN_1813489	92	26	1437	3.60452	0.983969	0.562487	23.0738
ILMN_1738369		BIOCARTA	h_gleevecpathway:Inhibition of Cellular Proliferation by Gleevec	5	0.42123	0.0279959	ILMN_1690105, ILMN_1753547, ILMN_1777325, ILMN_1691364, ILMN_2100689, ILMN_1806023, ILMN_1813489	92	19	1437	4.11041	0.996279	0.550277	29.8843
ILMN_1738420		BIOCARTA	h_TPOPathway:TPO Signaling Pathway	5	0.42123	0.0333401	ILMN_1690105, ILMN_1753547, ILMN_1721022, ILMN_1777325, ILMN_1691364, ILMN_1806023, ILMN_1813489	92	20	1437	3.90489	0.998744	0.566124	34.5547
ILMN_1738750		BIOCARTA	h_p38mapkPathway:p38 MAPK Signaling Pathway	6	0.505476	0.0528353	ILMN_1690105, ILMN_1748271, ILMN_1708077, ILMN_1721022, ILMN_1777325, ILMN_1691364, ILMN_1793831, ILMN_2100689, ILMN_1765851	92	33	1437	2.83992	0.999977	0.656772	49.2718
ILMN_1739236		BIOCARTA	h_mapkPathway:MAPKinase Signaling Pathway	10	0.84246	0.060473	ILMN_1721022, ILMN_1708077, ILMN_1691364, ILMN_1813489, ILMN_1757287, ILMN_1690105, ILMN_1748271, ILMN_1715173, ILMN_1777325, ILMN_2100689, ILMN_1793831, ILMN_1806023, ILMN_1765851	92	80	1437	1.95245	0.999995	0.611428	54.1556
ILMN_1739274		BIOCARTA	h_keratinocytePathway:Keratinocyte Differentiation	6	0.505476	0.0872866	ILMN_1770690, ILMN_1801119, ILMN_1708077, ILMN_2100689, ILMN_1806023, ILMN_1813489	92	38	1437	2.46625	1	0.652987	68.0799
ILMN_1739576		BIOCARTA	h_epoPathway:EPO Signaling Pathway	4	0.336984	0.100513	ILMN_1753547, ILMN_1721022, ILMN_1806023, ILMN_1813489	92	18	1437	3.47101	1	0.666575	73.405
ILMN_1739586		BIOCARTA	h_biopeptidesPathway:Bioactive Peptide Induced Signaling Pathway	5	0.42123	0.116866	ILMN_1732318, ILMN_1753547, ILMN_1721022, ILMN_2140990, ILMN_1813489	92	30	1437	2.60326	1	0.705992	78.8568
ILMN_1739792		BIOCARTA	h_fcer1Pathway:Fc Epsilon Receptor I Signaling in Mast Cells	5	0.42123	0.116866	ILMN_1721022, ILMN_2140990, ILMN_2100689, ILMN_1806023, ILMN_1813489	92	30	1437	2.60326	1	0.705992	78.8568
ILMN_1740045		BIOCARTA	h_gpcrPathway:Signaling Pathway from G-Protein Families	4	0.336984	0.143217	ILMN_2140990, ILMN_1806023, ILMN_1813489, ILMN_1674390	92	21	1437	2.97516	1	0.749454	85.5228
ILMN_1740429		BIOCARTA	h_il2Pathway:IL 2 signaling pathway	4	0.336984	0.143217	ILMN_1753547, ILMN_1721022, ILMN_1806023, ILMN_1813489	92	21	1437	2.97516	1	0.749454	85.5228
ILMN_1740572		BIOCARTA	h_il2rbPathway:IL-2 Receptor Beta Chain in T cell Activation	5	0.42123	0.151505	ILMN_1753547, ILMN_1801119, ILMN_1721022, ILMN_1789830, ILMN_1813489	92	33	1437	2.3666	1	0.740385	87.1795
ILMN_1740737		BIOCARTA	h_ghPathway:Growth Hormone Signaling Pathway	4	0.336984	0.158614	ILMN_1715173, ILMN_1753547, ILMN_1721022, ILMN_1813489	92	22	1437	2.83992	1	0.743575	88.4597
ILMN_1740742		BIOCARTA	h_metPathway:Signaling of Hepatocyte Growth Factor Receptor	5	0.42123	0.163846	ILMN_1732318, ILMN_1769412, ILMN_1880406, ILMN_1806023, ILMN_1813489	92	34	1437	2.29699	1	0.742267	89.3254
ILMN_1740759		BIOCARTA	h_tcrPathway:T Cell Receptor Signaling Pathway	5	0.42123	0.163846	ILMN_1721022, ILMN_2140990, ILMN_2100689, ILMN_1806023, ILMN_1813489	92	34	1437	2.29699	1	0.742267	89.3254
ILMN_1740927		KEGG_PATHWAY	hsa04012:ErbB signaling pathway	8	0.673968	0.199031	ILMN_2337880, ILMN_1753547, ILMN_1721022, ILMN_1760303, ILMN_2100689, ILMN_1806023, ILMN_1775759, ILMN_1813489, ILMN_1742151	280	87	5085	1.66995	1	0.860722	92.9581
ILMN_1741253		BIOCARTA	h_Ccr5Pathway:Pertussis toxin-insensitive CCR5 Signaling in Macrophage	3	0.252738	0.220752	ILMN_1732318, ILMN_2140990, ILMN_1806023	92	14	1437	3.34705	1	0.827074	95.5779
ILMN_1741300		BIOCARTA	h_il3Pathway:IL 3 signaling pathway	3	0.252738	0.220752	ILMN_1753547, ILMN_1721022, ILMN_1813489	92	14	1437	3.34705	1	0.827074	95.5779
ILMN_1741331		BIOCARTA	h_bcrPathway:BCR Signaling Pathway	4	0.336984	0.224508	ILMN_1721022, ILMN_2140990, ILMN_1806023, ILMN_1813489	92	26	1437	2.40301	1	0.822219	95.8372
ILMN_1741392		BIOCARTA	h_ngfPathway:Nerve growth factor pathway (NGF)	3	0.252738	0.293214	ILMN_1721022, ILMN_1806023, ILMN_1813489	92	17	1437	2.75639	1	0.874022	98.6949
ILMN_1741491		BIOCARTA	h_igf1Pathway:IGF-1 Signaling Pathway	3	0.252738	0.341206	ILMN_1721022, ILMN_1806023, ILMN_1813489	92	19	1437	2.46625	1	0.898104	99.4582
ILMN_1741572		BIOCARTA	h_il6Pathway:IL 6 signaling pathway	3	0.252738	0.341206	ILMN_1721022, ILMN_1806023, ILMN_1813489	92	19	1437	2.46625	1	0.898104	99.4582
ILMN_1742151		BIOCARTA	h_insulinPathway:Insulin Signaling Pathway	3	0.252738	0.341206	ILMN_1721022, ILMN_1806023, ILMN_1813489	92	19	1437	2.46625	1	0.898104	99.4582
ILMN_1742166		BIOCARTA	h_integrinPathway:Integrin Signaling Pathway	4	0.336984	0.366255	ILMN_1769412, ILMN_1721022, ILMN_1806023, ILMN_1813489	92	34	1437	1.8376	1	0.911829	99.6663
ILMN_1742238		KEGG_PATHWAY	hsa05220:Chronic myeloid leukemia	6	0.505476	0.394305	ILMN_1753547, ILMN_1721022, ILMN_1760303, ILMN_1802615, ILMN_1775759, ILMN_1813489	280	75	5085	1.45286	1	0.870771	99.7507
ILMN_1742318		KEGG_PATHWAY	hsa04620:Toll-like receptor signaling pathway	6	0.505476	0.657997	ILMN_1773352, ILMN_1690105, ILMN_2383774, ILMN_1760303, ILMN_1777325, ILMN_1691364, ILMN_2100689, ILMN_1806023, ILMN_2098126	280	101	5085	1.07885	1	0.929768	99.9997
ILMN_1742577		KEGG_PATHWAY	hsa04912:GnRH signaling pathway	5	0.42123	0.794687	ILMN_1732318, ILMN_2100689, ILMN_1806023, ILMN_1775759, ILMN_1813489	280	98	5085	0.926567	1	0.96386	100
ILMN_1742705
ILMN_1742782		Annotation Cluster 49	Enrichment Score: 0.9344201977463239
ILMN_1742827		Category	Term	Count	%	PValue	Genes	List Total	Pop Hits	Pop Total	Fold Enrichment	Bonferroni	Benjamini	FDR
ILMN_1742867		SMART	SM00240:FHA	5	0.42123	0.0970698	ILMN_2321485, ILMN_1750876, ILMN_2082244, ILMN_1686562, ILMN_1783120	518	31	9079	2.82694	1	0.890561	73.676
ILMN_1742935		INTERPRO	IPR000253:Forkhead-associated	5	0.42123	0.126367	ILMN_2321485, ILMN_1750876, ILMN_2082244, ILMN_1686562, ILMN_1783120	1045	31	16659	2.57123	1	0.995771	89.3979
ILMN_1743352		UP_SEQ_FEATURE	domain:FHA	5	0.42123	0.128239	ILMN_2321485, ILMN_1750876, ILMN_2082244, ILMN_1686562, ILMN_1783120	1167	32	19113	2.55905	1	0.999376	91.1948
ILMN_1743635
ILMN_1743680		Annotation Cluster 50	Enrichment Score: 0.9295834084568617
ILMN_1743763		Category	Term	Count	%	PValue	Genes	List Total	Pop Hits	Pop Total	Fold Enrichment	Bonferroni	Benjamini	FDR
ILMN_1743992		GOTERM_BP_FAT	GO:0033033~negative regulation of myeloid cell apoptosis	3	0.252738	0.0216323	ILMN_1753547, ILMN_1801119, ILMN_1747771	849	4	13528	11.9505	1	0.545058	32.3941
ILMN_1744118		GOTERM_BP_FAT	GO:0033032~regulation of myeloid cell apoptosis	3	0.252738	0.0854203	ILMN_1753547, ILMN_1801119, ILMN_1747771	849	8	13528	5.97527	1	0.87322	79.7767
ILMN_1744302		GOTERM_BP_FAT	GO:0048872~homeostasis of number of cells	5	0.42123	0.88021	ILMN_1705769, ILMN_1802669, ILMN_1753547, ILMN_1801119, ILMN_1747771	849	100	13528	0.796702	1	0.999963	100
ILMN_1744614
ILMN_1744835		Annotation Cluster 51	Enrichment Score: 0.9251553738865602
ILMN_1744897		Category	Term	Count	%	PValue	Genes	List Total	Pop Hits	Pop Total	Fold Enrichment	Bonferroni	Benjamini	FDR
ILMN_1744914		GOTERM_CC_FAT	GO:0005762~mitochondrial large ribosomal subunit	4	0.336984	0.0891353	ILMN_1695472, ILMN_2189424, ILMN_2316540, ILMN_1713966	766	18	12782	3.70815	1	0.58362	73.8113
ILMN_1745152		GOTERM_CC_FAT	GO:0000315~organellar large ribosomal subunit	4	0.336984	0.0891353	ILMN_1695472, ILMN_2189424, ILMN_2316540, ILMN_1713966	766	18	12782	3.70815	1	0.58362	73.8113
ILMN_1745343		GOTERM_CC_FAT	GO:0015934~large ribosomal subunit	7	0.589722	0.211074	ILMN_1695472, ILMN_2189424, ILMN_1717490, ILMN_2316540, ILMN_1663220, ILMN_1748819, ILMN_1705908, ILMN_1713966, ILMN_1673738	766	67	12782	1.74338	1	0.79059	96.6707
ILMN_1745499
ILMN_1745784		Annotation Cluster 52	Enrichment Score: 0.9209251027273676
ILMN_1745917		Category	Term	Count	%	PValue	Genes	List Total	Pop Hits	Pop Total	Fold Enrichment	Bonferroni	Benjamini	FDR
ILMN_1745962		UP_SEQ_FEATURE	repeat:ARM 2	7	0.589722	0.0233013	ILMN_1654032, ILMN_1712616, ILMN_1769902, ILMN_1797298, ILMN_1785170, ILMN_1696021, ILMN_1669700	1167	37	19113	3.09852	1	0.965976	34.1264
ILMN_1746276		UP_SEQ_FEATURE	repeat:ARM 3	6	0.505476	0.0657438	ILMN_1654032, ILMN_1712616, ILMN_1769902, ILMN_1785170, ILMN_1696021, ILMN_1669700	1167	36	19113	2.72965	1	0.994272	70.0014
ILMN_1746368		INTERPRO	IPR011989:Armadillo-like helical	13	1.0952	0.105604	ILMN_1657955, ILMN_2395214, ILMN_1684746, ILMN_1732537, ILMN_1750792, ILMN_1654032, ILMN_1769902, ILMN_1797298, ILMN_1785170, ILMN_1720926, ILMN_2174394, ILMN_1735658, ILMN_1696021, ILMN_1669700	1045	128	16659	1.61907	1	0.995436	84.3381
ILMN_1746492		UP_SEQ_FEATURE	repeat:ARM 1	5	0.42123	0.117557	ILMN_1654032, ILMN_1712616, ILMN_1769902, ILMN_1797298, ILMN_1785170	1167	31	19113	2.6416	1	0.999348	89.0759
ILMN_1746494		UP_SEQ_FEATURE	repeat:ARM 4	4	0.336984	0.292825	ILMN_1654032, ILMN_1769902, ILMN_1696021, ILMN_1669700	1167	31	19113	2.11328	1	0.999991	99.7833
ILMN_1746598		UP_SEQ_FEATURE	repeat:ARM 5	3	0.252738	0.535398	ILMN_1654032, ILMN_1696021, ILMN_1669700	1167	29	19113	1.69426	1	1	99.9999
ILMN_1746704
ILMN_1746856		Annotation Cluster 53	Enrichment Score: 0.9027189793484512
ILMN_1747119		Category	Term	Count	%	PValue	Genes	List Total	Pop Hits	Pop Total	Fold Enrichment	Bonferroni	Benjamini	FDR
ILMN_1747146		GOTERM_BP_FAT	GO:0022406~membrane docking	6	0.505476	0.0418406	ILMN_1658835, ILMN_1760858, ILMN_2159453, ILMN_2307903, ILMN_1742827, ILMN_1800543	849	31	13528	3.08401	1	0.718226	53.4704
ILMN_1747204		GOTERM_BP_FAT	GO:0048278~vesicle docking	5	0.42123	0.0764149	ILMN_1658835, ILMN_1760858, ILMN_2159453, ILMN_1742827, ILMN_1800543	849	26	13528	3.06424	1	0.850501	75.8995
ILMN_1747556		GOTERM_MF_FAT	GO:0019905~syntaxin binding	5	0.42123	0.116663	ILMN_1658835, ILMN_1694011, ILMN_2159453, ILMN_1761851, ILMN_1800543	791	31	12983	2.64732	1	0.848635	85.5294
ILMN_1747598		GOTERM_MF_FAT	GO:0000149~SNARE binding	5	0.42123	0.185758	ILMN_1658835, ILMN_1694011, ILMN_2159453, ILMN_1761851, ILMN_1800543	791	37	12983	2.21803	1	0.877177	95.933
ILMN_1747771		GOTERM_BP_FAT	GO:0006904~vesicle docking during exocytosis	4	0.336984	0.187928	ILMN_1760858, ILMN_2159453, ILMN_1742827, ILMN_1800543	849	24	13528	2.65567	1	0.96207	97.5917
ILMN_1747903		GOTERM_BP_FAT	GO:0006887~exocytosis	10	0.84246	0.294467	ILMN_1773352, ILMN_2326953, ILMN_1760858, ILMN_1690524, ILMN_2159453, ILMN_1761851, ILMN_1728907, ILMN_1742827, ILMN_1800543, ILMN_2065783, ILMN_2098126	849	115	13528	1.38557	1	0.985604	99.8057
ILMN_1748271
ILMN_1748291		Annotation Cluster 54	Enrichment Score: 0.8993111233174961
ILMN_1748650		Category	Term	Count	%	PValue	Genes	List Total	Pop Hits	Pop Total	Fold Enrichment	Bonferroni	Benjamini	FDR
ILMN_1748819		SMART	SM00431:SCAN	7	0.589722	0.103962	ILMN_1789410, ILMN_1745917, ILMN_1663158, ILMN_1760982, ILMN_1653163, ILMN_2270900, ILMN_1719202, ILMN_1749838	518	57	9079	2.15244	1	0.888693	76.1849
ILMN_1748836		UP_SEQ_FEATURE	domain:SCAN box	7	0.589722	0.132715	ILMN_1789410, ILMN_1745917, ILMN_1663158, ILMN_1760982, ILMN_1653163, ILMN_2270900, ILMN_1719202, ILMN_1749838	1167	57	19113	2.01132	1	0.999357	91.9619
ILMN_1748844		INTERPRO	IPR003309:Transcriptional regulator SCAN	7	0.589722	0.145302	ILMN_1789410, ILMN_1745917, ILMN_1663158, ILMN_1760982, ILMN_1653163, ILMN_2270900, ILMN_1719202, ILMN_1749838	1045	57	16659	1.95774	1	0.996288	92.6325
ILMN_1748908
ILMN_1749011		Annotation Cluster 55	Enrichment Score: 0.8789660847267505
ILMN_1749244		Category	Term	Count	%	PValue	Genes	List Total	Pop Hits	Pop Total	Fold Enrichment	Bonferroni	Benjamini	FDR
ILMN_1749338		GOTERM_BP_FAT	GO:0016558~protein import into peroxisome matrix	4	0.336984	0.0211252	ILMN_1763634, ILMN_2130409, ILMN_1729650, ILMN_1683916	849	10	13528	6.37362	1	0.545654	31.7641
ILMN_1749662		OMIM_DISEASE	Zellweger syndrome	3	0.252738	0.0264274	ILMN_1763634, ILMN_2130409, ILMN_1683916	165	6	3671	11.1242	0.999431	0.999431	29.8081
ILMN_1749838		GOTERM_BP_FAT	GO:0006625~protein targeting to peroxisome	4	0.336984	0.0531846	ILMN_1763634, ILMN_2130409, ILMN_1729650, ILMN_1683916	849	14	13528	4.55258	1	0.772541	62.404
ILMN_1749868		GOTERM_BP_FAT	GO:0043574~peroxisomal transport	4	0.336984	0.063482	ILMN_1763634, ILMN_2130409, ILMN_1729650, ILMN_1683916	849	15	13528	4.24908	1	0.805396	69.0879
ILMN_1750144		GOTERM_CC_FAT	GO:0005777~peroxisome	10	0.84246	0.163114	ILMN_1653115, ILMN_1675055, ILMN_1763634, ILMN_2130409, ILMN_1729650, ILMN_1812981, ILMN_1683916, ILMN_2402798, ILMN_1709237, ILMN_1743680	766	103	12782	1.62007	1	0.742764	92.2345
ILMN_1750256		GOTERM_CC_FAT	GO:0042579~microbody	10	0.84246	0.163114	ILMN_1653115, ILMN_1675055, ILMN_1763634, ILMN_2130409, ILMN_1729650, ILMN_1812981, ILMN_1683916, ILMN_2402798, ILMN_1709237, ILMN_1743680	766	103	12782	1.62007	1	0.742764	92.2345
ILMN_1750262		GOTERM_BP_FAT	GO:0007031~peroxisome organization	4	0.336984	0.17192	ILMN_1763634, ILMN_2130409, ILMN_1729650, ILMN_1683916	849	23	13528	2.77114	1	0.952614	96.5844
ILMN_1750338		SP_PIR_KEYWORDS	peroxisome	9	0.758214	0.178615	ILMN_1653115, ILMN_1675055, ILMN_1763634, ILMN_2130409, ILMN_1729650, ILMN_1812981, ILMN_1787843, ILMN_1683916, ILMN_1709237	1167	90	19235	1.64824	1	0.770407	94.1925
ILMN_1750409		GOTERM_CC_FAT	GO:0005778~peroxisomal membrane	4	0.336984	0.282858	ILMN_1763634, ILMN_2130409, ILMN_1683916, ILMN_2402798	766	31	12782	2.15312	1	0.871755	99.1532
ILMN_1750596		GOTERM_CC_FAT	GO:0031903~microbody membrane	4	0.336984	0.282858	ILMN_1763634, ILMN_2130409, ILMN_1683916, ILMN_2402798	766	31	12782	2.15312	1	0.871755	99.1532
ILMN_1750722		GOTERM_CC_FAT	GO:0044439~peroxisomal part	4	0.336984	0.479597	ILMN_1763634, ILMN_2130409, ILMN_1683916, ILMN_2402798	766	43	12782	1.55225	1	0.951954	99.9915
ILMN_1750792		GOTERM_CC_FAT	GO:0044438~microbody part	4	0.336984	0.479597	ILMN_1763634, ILMN_2130409, ILMN_1683916, ILMN_2402798	766	43	12782	1.55225	1	0.951954	99.9915
ILMN_1750876
ILMN_1750981		Annotation Cluster 56	Enrichment Score: 0.8728390852502547
ILMN_1751079		Category	Term	Count	%	PValue	Genes	List Total	Pop Hits	Pop Total	Fold Enrichment	Bonferroni	Benjamini	FDR
ILMN_1751120		GOTERM_BP_FAT	GO:0008654~phospholipid biosynthetic process	13	1.0952	0.0256044	ILMN_1723632, ILMN_2105308, ILMN_1790973, ILMN_2379931, ILMN_1729281, ILMN_2397571, ILMN_1793934, ILMN_1737685, ILMN_1666597, ILMN_1732049, ILMN_1687998, ILMN_1777853, ILMN_1658992, ILMN_1653613, ILMN_1772743, ILMN_1691112	849	102	13528	2.03081	1	0.588965	37.1424
ILMN_1751289		GOTERM_BP_FAT	GO:0046489~phosphoinositide biosynthetic process	7	0.589722	0.0369148	ILMN_1666597, ILMN_1732049, ILMN_1723632, ILMN_2105308, ILMN_1658992, ILMN_2379931, ILMN_2397571, ILMN_1653613, ILMN_1691112, ILMN_1772743	849	40	13528	2.78846	1	0.679671	48.9974
ILMN_1751464		KEGG_PATHWAY	hsa00563:Glycosylphosphatidylinositol(GPI)-anchor biosynthesis	5	0.42123	0.0451249	ILMN_1732049, ILMN_1723632, ILMN_2379931, ILMN_2397571, ILMN_1653613, ILMN_1691112, ILMN_1772743	280	25	5085	3.63214	0.999063	0.752037	42.4224
ILMN_1751571		GOTERM_BP_FAT	GO:0006506~GPI anchor biosynthetic process	6	0.505476	0.0588406	ILMN_1732049, ILMN_1723632, ILMN_2105308, ILMN_1658992, ILMN_2379931, ILMN_2397571, ILMN_1653613, ILMN_1691112, ILMN_1772743	849	34	13528	2.81189	1	0.794607	66.2276
ILMN_1751615		GOTERM_BP_FAT	GO:0006505~GPI anchor metabolic process	6	0.505476	0.0652638	ILMN_1732049, ILMN_1723632, ILMN_2105308, ILMN_1658992, ILMN_2379931, ILMN_2397571, ILMN_1653613, ILMN_1691112, ILMN_1772743	849	35	13528	2.73155	1	0.81169	70.1239
ILMN_1751627		GOTERM_BP_FAT	GO:0030384~phosphoinositide metabolic process	9	0.758214	0.0856521	ILMN_1666597, ILMN_1732049, ILMN_1723632, ILMN_2105308, ILMN_1880406, ILMN_1760303, ILMN_1658992, ILMN_2379931, ILMN_2397571, ILMN_1653613, ILMN_1691112, ILMN_1772743	849	73	13528	1.96447	1	0.869714	79.8682
ILMN_1751793		GOTERM_BP_FAT	GO:0016254~preassembly of GPI anchor in ER membrane	4	0.336984	0.0865545	ILMN_1732049, ILMN_1723632, ILMN_2379931, ILMN_2397571, ILMN_1653613, ILMN_1691112	849	17	13528	3.74919	1	0.870509	80.2209
ILMN_1751803		GOTERM_BP_FAT	GO:0006497~protein amino acid lipidation	7	0.589722	0.112707	ILMN_1746494, ILMN_1732049, ILMN_1723632, ILMN_2105308, ILMN_1721704, ILMN_1658992, ILMN_2379931, ILMN_2397571, ILMN_1653613, ILMN_1691112, ILMN_1772743	849	53	13528	2.1045	1	0.915013	88.2407
ILMN_1752111		GOTERM_BP_FAT	GO:0042158~lipoprotein biosynthetic process	7	0.589722	0.154113	ILMN_1746494, ILMN_1732049, ILMN_1723632, ILMN_2105308, ILMN_1721704, ILMN_1658992, ILMN_2379931, ILMN_2397571, ILMN_1653613, ILMN_1691112, ILMN_1772743	849	58	13528	1.92307	1	0.94223	95.0012
ILMN_1752226		SP_PIR_KEYWORDS	gpi-anchor biosynthesis	4	0.336984	0.175429	ILMN_1723632, ILMN_2379931, ILMN_2397571, ILMN_1653613, ILMN_1691112, ILMN_1772743	1167	24	19235	2.74707	1	0.773624	93.8581
ILMN_1752435		GOTERM_BP_FAT	GO:0006644~phospholipid metabolic process	16	1.34794	0.212391	ILMN_1723632, ILMN_1880406, ILMN_2105308, ILMN_1790973, ILMN_2379931, ILMN_1729281, ILMN_2397571, ILMN_1792506, ILMN_1793934, ILMN_1737685, ILMN_1666597, ILMN_1732049, ILMN_1687998, ILMN_1760303, ILMN_1777853, ILMN_1658992, ILMN_1653613, ILMN_1772743, ILMN_1691112	849	190	13528	1.34181	1	0.970384	98.6071
ILMN_1752591		GOTERM_BP_FAT	GO:0042157~lipoprotein metabolic process	8	0.673968	0.234712	ILMN_1746494, ILMN_1732049, ILMN_1723632, ILMN_2105308, ILMN_1721704, ILMN_1658992, ILMN_2379931, ILMN_2397571, ILMN_1653613, ILMN_1731941, ILMN_1691112, ILMN_1772743	849	80	13528	1.5934	1	0.97732	99.1674
ILMN_1752631		GOTERM_BP_FAT	GO:0045017~glycerolipid biosynthetic process	8	0.673968	0.234712	ILMN_1666597, ILMN_1732049, ILMN_1723632, ILMN_1729650, ILMN_2105308, ILMN_1658992, ILMN_2379931, ILMN_2397571, ILMN_1653613, ILMN_1691112, ILMN_1772743	849	80	13528	1.5934	1	0.97732	99.1674
ILMN_1752895		GOTERM_BP_FAT	GO:0046474~glycerophospholipid biosynthetic process	7	0.589722	0.252723	ILMN_1666597, ILMN_1732049, ILMN_1723632, ILMN_2105308, ILMN_1658992, ILMN_2379931, ILMN_2397571, ILMN_1653613, ILMN_1691112, ILMN_1772743	849	68	13528	1.64027	1	0.982106	99.4564
ILMN_1752899		GOTERM_BP_FAT	GO:0019637~organophosphate metabolic process	16	1.34794	0.272702	ILMN_1723632, ILMN_1880406, ILMN_2105308, ILMN_1790973, ILMN_2379931, ILMN_1729281, ILMN_2397571, ILMN_1792506, ILMN_1793934, ILMN_1737685, ILMN_1666597, ILMN_1732049, ILMN_1687998, ILMN_1760303, ILMN_1777853, ILMN_1658992, ILMN_1653613, ILMN_1772743, ILMN_1691112	849	200	13528	1.27472	1	0.984322	99.6653
ILMN_1753002		GOTERM_BP_FAT	GO:0006650~glycerophospholipid metabolic process	10	0.84246	0.320748	ILMN_1723632, ILMN_1880406, ILMN_2105308, ILMN_2379931, ILMN_2397571, ILMN_1792506, ILMN_1666597, ILMN_1732049, ILMN_1760303, ILMN_1658992, ILMN_1772743, ILMN_1691112, ILMN_1653613	849	118	13528	1.35034	1	0.987083	99.9015
ILMN_1753010		GOTERM_BP_FAT	GO:0046486~glycerolipid metabolic process	12	1.01095	0.437001	ILMN_1723632, ILMN_1880406, ILMN_2105308, ILMN_2379931, ILMN_2397571, ILMN_1792506, ILMN_1666597, ILMN_1749662, ILMN_1732049, ILMN_1729650, ILMN_1760303, ILMN_1658992, ILMN_1653613, ILMN_1772743, ILMN_1691112	849	162	13528	1.1803	1	0.994511	99.9966
ILMN_1753377		GOTERM_BP_FAT	GO:0008610~lipid biosynthetic process	22	1.85341	0.465059	ILMN_1790973, ILMN_2379931, ILMN_1793934, ILMN_1737685, ILMN_1666597, ILMN_2388701, ILMN_1732049, ILMN_1687998, ILMN_1799853, ILMN_1777853, ILMN_1653613, ILMN_1692276, ILMN_1723632, ILMN_1739576, ILMN_2105308, ILMN_1680814, ILMN_1729281, ILMN_2397571, ILMN_1783889, ILMN_2408430, ILMN_1729650, ILMN_1658992, ILMN_2183409, ILMN_1682407, ILMN_1772743, ILMN_1691112	849	323	13528	1.08529	1	0.996024	99.9986
ILMN_1753472
ILMN_1753547		Annotation Cluster 57	Enrichment Score: 0.8725022328449966
ILMN_1753719		Category	Term	Count	%	PValue	Genes	List Total	Pop Hits	Pop Total	Fold Enrichment	Bonferroni	Benjamini	FDR
ILMN_1753790		GOTERM_MF_FAT	GO:0019903~protein phosphatase binding	6	0.505476	0.0858566	ILMN_1729123, ILMN_1732725, ILMN_1706553, ILMN_1727098, ILMN_1760303, ILMN_2158242	791	39	12983	2.52514	1	0.7815	75.3119
ILMN_1753795		GOTERM_MF_FAT	GO:0019902~phosphatase binding	6	0.505476	0.127165	ILMN_1729123, ILMN_1732725, ILMN_1706553, ILMN_1727098, ILMN_1760303, ILMN_2158242	791	44	12983	2.23819	1	0.851679	87.9899
ILMN_1754249		GOTERM_BP_FAT	GO:0035303~regulation of dephosphorylation	4	0.336984	0.220979	ILMN_1729123, ILMN_1732725, ILMN_1706553, ILMN_1797367	849	26	13528	2.45139	1	0.972849	98.8553
ILMN_1754489
ILMN_1754529		Annotation Cluster 58	Enrichment Score: 0.8653435018963596
ILMN_1754562		Category	Term	Count	%	PValue	Genes	List Total	Pop Hits	Pop Total	Fold Enrichment	Bonferroni	Benjamini	FDR
ILMN_1754798		GOTERM_BP_FAT	GO:0002831~regulation of response to biotic stimulus	5	0.42123	0.105023	ILMN_2310253, ILMN_1710726, ILMN_1762594, ILMN_1724181, ILMN_2412172, ILMN_2296950, ILMN_2402798	849	29	13528	2.74725	1	0.91016	86.2781
ILMN_1754842		GOTERM_BP_FAT	GO:0050691~regulation of defense response to virus by host	3	0.252738	0.105398	ILMN_2310253, ILMN_1710726, ILMN_1724181, ILMN_2412172, ILMN_2296950	849	9	13528	5.31135	1	0.907675	86.3805
ILMN_1754943		GOTERM_BP_FAT	GO:0050688~regulation of defense response to virus	4	0.336984	0.112605	ILMN_2310253, ILMN_1710726, ILMN_1724181, ILMN_2412172, ILMN_2296950, ILMN_2402798	849	19	13528	3.35453	1	0.91633	88.2166
ILMN_1754988		GOTERM_BP_FAT	GO:0043900~regulation of multi-organism process	5	0.42123	0.126412	ILMN_2310253, ILMN_1710726, ILMN_1762594, ILMN_1724181, ILMN_2412172, ILMN_2296950, ILMN_2402798	849	31	13528	2.57001	1	0.928173	91.1004
ILMN_1755221		GOTERM_BP_FAT	GO:0002697~regulation of immune effector process	9	0.758214	0.299103	ILMN_2310253, ILMN_1710726, ILMN_1762594, ILMN_2159453, ILMN_1802669, ILMN_1753547, ILMN_1697554, ILMN_1724181, ILMN_2412172, ILMN_2296950, ILMN_2402798	849	101	13528	1.41986	1	0.985712	99.8274
ILMN_1755664
ILMN_1755818		Annotation Cluster 59	Enrichment Score: 0.8643618459705447
ILMN_1756086		Category	Term	Count	%	PValue	Genes	List Total	Pop Hits	Pop Total	Fold Enrichment	Bonferroni	Benjamini	FDR
ILMN_1756445		UP_SEQ_FEATURE	domain:UBA 2	3	0.252738	0.0636164	ILMN_1751571, ILMN_1722662, ILMN_1665291	1167	7	19113	7.0191	1	0.995016	68.7688
ILMN_1756921		UP_SEQ_FEATURE	domain:UBA 1	3	0.252738	0.0636164	ILMN_1751571, ILMN_1722662, ILMN_1665291	1167	7	19113	7.0191	1	0.995016	68.7688
ILMN_1756982		SMART	SM00165:UBA	6	0.505476	0.0884076	ILMN_2107184, ILMN_1751571, ILMN_1722662, ILMN_1665291, ILMN_1713993, ILMN_1684594, ILMN_1794399	518	42	9079	2.50386	1	0.887841	70.177
ILMN_1757230		INTERPRO	IPR015940:Ubiquitin-associated/translation elongation factor EF1B, N-terminal, eukaryote	6	0.505476	0.120407	ILMN_2107184, ILMN_1751571, ILMN_1722662, ILMN_1665291, ILMN_1713993, ILMN_1684594, ILMN_1794399	1045	42	16659	2.27738	1	0.995861	88.1301
ILMN_1757287		INTERPRO	IPR000449:Ubiquitin-associated/translation elongation factor EF1B, N-terminal	5	0.42123	0.212918	ILMN_1751571, ILMN_1722662, ILMN_1665291, ILMN_1713993, ILMN_1684594	1045	38	16659	2.09758	1	0.998985	98.1261
ILMN_1757742		UP_SEQ_FEATURE	domain:UBA	3	0.252738	0.71013	ILMN_2107184, ILMN_1713993, ILMN_1684594, ILMN_1794399	1167	40	19113	1.22834	1	1	100
ILMN_1757847
ILMN_1758034		Annotation Cluster 60	Enrichment Score: 0.8601668526385463
ILMN_1758324		Category	Term	Count	%	PValue	Genes	List Total	Pop Hits	Pop Total	Fold Enrichment	Bonferroni	Benjamini	FDR
ILMN_1758545		SP_PIR_KEYWORDS	lysosome	14	1.17944	0.118856	ILMN_1808634, ILMN_2144574, ILMN_1696347, ILMN_1652128, ILMN_2161746, ILMN_1686748, ILMN_1770388, ILMN_1717781, ILMN_1708041, ILMN_1669376, ILMN_1762103, ILMN_1690524, ILMN_2242463, ILMN_1713322, ILMN_1758626	1167	149	19235	1.54869	1	0.681925	83.9621
ILMN_1758623		GOTERM_CC_FAT	GO:0000323~lytic vacuole	18	1.51643	0.130232	ILMN_1760347, ILMN_1750409, ILMN_2144574, ILMN_2159453, ILMN_1696347, ILMN_1652128, ILMN_2161746, ILMN_1686748, ILMN_1798712, ILMN_1770388, ILMN_1717781, ILMN_1708041, ILMN_1669376, ILMN_1762103, ILMN_1690524, ILMN_2242463, ILMN_1752895, ILMN_1713322, ILMN_1758626	766	211	12782	1.42351	1	0.672487	86.499
ILMN_1758626		GOTERM_CC_FAT	GO:0005764~lysosome	18	1.51643	0.130232	ILMN_1760347, ILMN_1750409, ILMN_2144574, ILMN_2159453, ILMN_1696347, ILMN_1652128, ILMN_2161746, ILMN_1686748, ILMN_1798712, ILMN_1770388, ILMN_1717781, ILMN_1708041, ILMN_1669376, ILMN_1762103, ILMN_1690524, ILMN_2242463, ILMN_1752895, ILMN_1713322, ILMN_1758626	766	211	12782	1.42351	1	0.672487	86.499
ILMN_1758674		GOTERM_CC_FAT	GO:0005773~vacuole	20	1.68492	0.179836	ILMN_1760347, ILMN_1750409, ILMN_2144574, ILMN_2159453, ILMN_1696347, ILMN_1652128, ILMN_2161746, ILMN_1686748, ILMN_1798712, ILMN_1721391, ILMN_1770388, ILMN_1717781, ILMN_1708041, ILMN_1669376, ILMN_1762103, ILMN_1690524, ILMN_2242463, ILMN_1752895, ILMN_1713322, ILMN_1691393, ILMN_1758626	766	252	12782	1.32434	1	0.76912	94.1874
ILMN_1758719
ILMN_1758827		Annotation Cluster 61	Enrichment Score: 0.8540963535657659
ILMN_1759008		Category	Term	Count	%	PValue	Genes	List Total	Pop Hits	Pop Total	Fold Enrichment	Bonferroni	Benjamini	FDR
ILMN_1759184		GOTERM_MF_FAT	GO:0008320~protein transmembrane transporter activity	5	0.42123	0.0209902	ILMN_1787026, ILMN_1714623, ILMN_1748650, ILMN_1779381, ILMN_1803988	791	18	12983	4.55928	1	0.506162	28.1487
ILMN_1759350		GOTERM_MF_FAT	GO:0008565~protein transporter activity	9	0.758214	0.158793	ILMN_1787026, ILMN_1706959, ILMN_1684746, ILMN_1714623, ILMN_1748650, ILMN_1779381, ILMN_1696021, ILMN_1803988, ILMN_1669700	791	87	12983	1.69794	1	0.873864	93.2429
ILMN_1759789		GOTERM_MF_FAT	GO:0015450~P-P-bond-hydrolysis-driven protein transmembrane transporter activity	3	0.252738	0.185398	ILMN_1787026, ILMN_1748650, ILMN_1779381	791	13	12983	3.78771	1	0.879554	95.9049
ILMN_1759801		GOTERM_MF_FAT	GO:0022884~macromolecule transmembrane transporter activity	3	0.252738	0.185398	ILMN_1787026, ILMN_1748650, ILMN_1779381	791	13	12983	3.78771	1	0.879554	95.9049
ILMN_1760121		SP_PIR_KEYWORDS	translocation	6	0.505476	0.46823	ILMN_1787026, ILMN_1706959, ILMN_1763634, ILMN_1714623, ILMN_1734826, ILMN_1779381	1167	74	19235	1.33641	1	0.949697	99.9892
ILMN_1760247
ILMN_1760303		Annotation Cluster 62	Enrichment Score: 0.8520952786321045
ILMN_1760315		Category	Term	Count	%	PValue	Genes	List Total	Pop Hits	Pop Total	Fold Enrichment	Bonferroni	Benjamini	FDR
ILMN_1760347		GOTERM_BP_FAT	GO:0006732~coenzyme metabolic process	17	1.43218	0.0304008	ILMN_2122420, ILMN_1721669, ILMN_1802706, ILMN_1797046, ILMN_1804629, ILMN_1766652, ILMN_2258268, ILMN_1686531, ILMN_1714990, ILMN_1667257, ILMN_1749662, ILMN_2358919, ILMN_2368585, ILMN_1703153, ILMN_1737387, ILMN_1739274, ILMN_1715125, ILMN_1663667, ILMN_1797005	849	153	13528	1.77045	1	0.627261	42.4564
ILMN_1760635		GOTERM_BP_FAT	GO:0006769~nicotinamide metabolic process	6	0.505476	0.10292	ILMN_1721669, ILMN_1802706, ILMN_2358919, ILMN_1703153, ILMN_1715125, ILMN_1797005	849	40	13528	2.39011	1	0.907161	85.6892
ILMN_1760683		GOTERM_BP_FAT	GO:0046496~nicotinamide nucleotide metabolic process	6	0.505476	0.10292	ILMN_1721669, ILMN_1802706, ILMN_2358919, ILMN_1703153, ILMN_1715125, ILMN_1797005	849	40	13528	2.39011	1	0.907161	85.6892
ILMN_1760741		GOTERM_BP_FAT	GO:0006733~oxidoreduction coenzyme metabolic process	7	0.589722	0.105192	ILMN_1721669, ILMN_1802706, ILMN_2358919, ILMN_1703153, ILMN_1715125, ILMN_1663667, ILMN_1797005	849	52	13528	2.14497	1	0.908877	86.3245
ILMN_1760858		GOTERM_BP_FAT	GO:0009820~alkaloid metabolic process	6	0.505476	0.111514	ILMN_1721669, ILMN_1802706, ILMN_2358919, ILMN_1703153, ILMN_1715125, ILMN_1797005	849	41	13528	2.33181	1	0.915703	87.9545
ILMN_1760982		GOTERM_BP_FAT	GO:0019362~pyridine nucleotide metabolic process	6	0.505476	0.120443	ILMN_1721669, ILMN_1802706, ILMN_2358919, ILMN_1703153, ILMN_1715125, ILMN_1797005	849	42	13528	2.27629	1	0.924941	89.9467
ILMN_1761147		GOTERM_BP_FAT	GO:0006103~2-oxoglutarate metabolic process	3	0.252738	0.126466	ILMN_1721669, ILMN_1802706, ILMN_1753547	849	10	13528	4.78021	1	0.926962	91.1102
ILMN_1761199		GOTERM_BP_FAT	GO:0043603~cellular amide metabolic process	7	0.589722	0.136812	ILMN_1721669, ILMN_1802706, ILMN_2358919, ILMN_1703153, ILMN_1753547, ILMN_1715125, ILMN_1797005	849	56	13528	1.99176	1	0.935153	92.8177
ILMN_1761242		GOTERM_BP_FAT	GO:0043648~dicarboxylic acid metabolic process	5	0.42123	0.161536	ILMN_1721669, ILMN_1802706, ILMN_1753547, ILMN_1715125, ILMN_1667257	849	34	13528	2.34324	1	0.946669	95.7308
ILMN_1761322		GOTERM_BP_FAT	GO:0006739~NADP metabolic process	3	0.252738	0.265223	ILMN_2358919, ILMN_1703153, ILMN_1797005	849	16	13528	2.98763	1	0.98338	99.5981
ILMN_1761721		GOTERM_BP_FAT	GO:0019748~secondary metabolic process	7	0.589722	0.375237	ILMN_1721669, ILMN_1802706, ILMN_2358919, ILMN_1703153, ILMN_1801119, ILMN_1715125, ILMN_1797005	849	79	13528	1.41188	1	0.991742	99.978
ILMN_1761851		GOTERM_BP_FAT	GO:0019674~NAD metabolic process	3	0.252738	0.470537	ILMN_1721669, ILMN_1802706, ILMN_1715125	849	25	13528	1.91208	1	0.99611	99.9989
ILMN_1761969
ILMN_1762103		Annotation Cluster 63	Enrichment Score: 0.8501269374339927
ILMN_1762167		Category	Term	Count	%	PValue	Genes	List Total	Pop Hits	Pop Total	Fold Enrichment	Bonferroni	Benjamini	FDR
ILMN_1762594		GOTERM_BP_FAT	GO:0006399~tRNA metabolic process	18	1.51643	0.00106941	ILMN_1774196, ILMN_1766652, ILMN_1780153, ILMN_1777584, ILMN_1793302, ILMN_1792283, ILMN_1810591, ILMN_1700168, ILMN_1715703, ILMN_1776858, ILMN_1679177, ILMN_1782635, ILMN_1809944, ILMN_1727692, ILMN_2380740, ILMN_1700461, ILMN_2093720, ILMN_1736135	849	118	13528	2.43062	0.95236	0.0715569	1.89707
ILMN_1762932		GOTERM_MF_FAT	GO:0004812~aminoacyl-tRNA ligase activity	6	0.505476	0.155573	ILMN_1715703, ILMN_1679177, ILMN_1782635, ILMN_1777584, ILMN_1700461, ILMN_1700168	791	47	12983	2.09533	1	0.875086	92.8284
ILMN_1763265		GOTERM_MF_FAT	GO:0016875~ligase activity, forming carbon-oxygen bonds	6	0.505476	0.155573	ILMN_1715703, ILMN_1679177, ILMN_1782635, ILMN_1777584, ILMN_1700461, ILMN_1700168	791	47	12983	2.09533	1	0.875086	92.8284
ILMN_1763634		GOTERM_MF_FAT	GO:0016876~ligase activity, forming aminoacyl-tRNA and related compounds	6	0.505476	0.155573	ILMN_1715703, ILMN_1679177, ILMN_1782635, ILMN_1777584, ILMN_1700461, ILMN_1700168	791	47	12983	2.09533	1	0.875086	92.8284
ILMN_1763694		GOTERM_BP_FAT	GO:0043038~amino acid activation	6	0.505476	0.159264	ILMN_1715703, ILMN_1679177, ILMN_1782635, ILMN_1777584, ILMN_1700461, ILMN_1700168	849	46	13528	2.07835	1	0.945152	95.5189
ILMN_1763828		GOTERM_BP_FAT	GO:0043039~tRNA aminoacylation	6	0.505476	0.159264	ILMN_1715703, ILMN_1679177, ILMN_1782635, ILMN_1777584, ILMN_1700461, ILMN_1700168	849	46	13528	2.07835	1	0.945152	95.5189
ILMN_1764207		GOTERM_BP_FAT	GO:0006418~tRNA aminoacylation for protein translation	6	0.505476	0.159264	ILMN_1715703, ILMN_1679177, ILMN_1782635, ILMN_1777584, ILMN_1700461, ILMN_1700168	849	46	13528	2.07835	1	0.945152	95.5189
ILMN_1764261		SP_PIR_KEYWORDS	Aminoacyl-tRNA synthetase	5	0.42123	0.209402	ILMN_1679177, ILMN_1782635, ILMN_1777584, ILMN_1700461, ILMN_1700168	1167	39	19235	2.11313	1	0.80142	96.658
ILMN_1764431		INTERPRO	IPR014729:Rossmann-like alpha/beta/alpha sandwich fold	5	0.42123	0.240162	ILMN_1679177, ILMN_1782635, ILMN_1718924, ILMN_1663667, ILMN_1700168	1045	40	16659	1.9927	1	0.999166	98.9562
ILMN_1764549		UP_SEQ_FEATURE	short sequence motif:"KMSKS" region	3	0.252738	0.255027	ILMN_1679177, ILMN_1782635, ILMN_1700168	1167	16	19113	3.07085	1	0.999981	99.4552
ILMN_1765446		UP_SEQ_FEATURE	short sequence motif:"HIGH" region	3	0.252738	0.30132	ILMN_1679177, ILMN_1782635, ILMN_1700168	1167	18	19113	2.72965	1	0.999993	99.825
ILMN_1765520		INTERPRO	IPR001412:Aminoacyl-tRNA synthetase, class I, conserved site	4	0.336984	0.359752	ILMN_2096743, ILMN_1679177, ILMN_1782635, ILMN_1700168	1045	34	16659	1.87549	1	0.999828	99.9393
ILMN_1765851		KEGG_PATHWAY	hsa00970:Aminoacyl-tRNA biosynthesis	4	0.336984	0.3926	ILMN_1679177, ILMN_1782635, ILMN_1777584, ILMN_1700168	280	41	5085	1.77178	1	0.876463	99.7422
ILMN_1766245
ILMN_1766505		Annotation Cluster 64	Enrichment Score: 0.8395825056934043
ILMN_1766652		Category	Term	Count	%	PValue	Genes	List Total	Pop Hits	Pop Total	Fold Enrichment	Bonferroni	Benjamini	FDR
ILMN_1766851		UP_SEQ_FEATURE	domain:RWD	3	0.252738	0.120872	ILMN_1713486, ILMN_1812970, ILMN_1698233	1167	10	19113	4.91337	1	0.999382	89.7803
ILMN_1767233		SMART	SM00591:RWD	3	0.252738	0.14655	ILMN_1713486, ILMN_1812970, ILMN_1698233	518	12	9079	4.38176	1	0.923855	87.3985
ILMN_1767360		INTERPRO	IPR006575:RWD	3	0.252738	0.170978	ILMN_1713486, ILMN_1812970, ILMN_1698233	1045	12	16659	3.98541	1	0.998046	95.5611
ILMN_1767811
ILMN_1768062		Annotation Cluster 65	Enrichment Score: 0.8331657229575389
ILMN_1768251		Category	Term	Count	%	PValue	Genes	List Total	Pop Hits	Pop Total	Fold Enrichment	Bonferroni	Benjamini	FDR
ILMN_1768488		GOTERM_BP_FAT	GO:0034440~lipid oxidation	8	0.673968	0.00979569	ILMN_1653115, ILMN_2352009, ILMN_1729650, ILMN_1758034, ILMN_1718132, ILMN_1683916, ILMN_1783889, ILMN_1806408, ILMN_1743680	849	39	13528	3.26852	1	0.33758	16.1559
ILMN_1768534		GOTERM_BP_FAT	GO:0019395~fatty acid oxidation	8	0.673968	0.00979569	ILMN_1653115, ILMN_2352009, ILMN_1729650, ILMN_1758034, ILMN_1718132, ILMN_1683916, ILMN_1783889, ILMN_1806408, ILMN_1743680	849	39	13528	3.26852	1	0.33758	16.1559
ILMN_1768551		GOTERM_BP_FAT	GO:0030258~lipid modification	11	0.926706	0.0104324	ILMN_1653115, ILMN_1666597, ILMN_2352009, ILMN_1729650, ILMN_1880406, ILMN_1760303, ILMN_1758034, ILMN_1718132, ILMN_1683916, ILMN_1783889, ILMN_1806408, ILMN_1743680	849	69	13528	2.54021	1	0.347033	17.1156
ILMN_1769014		GOTERM_BP_FAT	GO:0009062~fatty acid catabolic process	7	0.589722	0.0231106	ILMN_1653115, ILMN_2352009, ILMN_1729650, ILMN_1758034, ILMN_1718132, ILMN_1683916, ILMN_1806408, ILMN_1743680	849	36	13528	3.09829	1	0.560118	34.1995
ILMN_1769027		GOTERM_BP_FAT	GO:0006635~fatty acid beta-oxidation	6	0.505476	0.0282104	ILMN_1653115, ILMN_2352009, ILMN_1729650, ILMN_1758034, ILMN_1718132, ILMN_1806408, ILMN_1743680	849	28	13528	3.41444	1	0.607718	40.0845
ILMN_1769118		UP_SEQ_FEATURE	binding site:Substrate; via amide nitrogen	4	0.336984	0.162438	ILMN_1653115, ILMN_2352009, ILMN_2217329, ILMN_1718132, ILMN_1806408	1167	23	19113	2.84833	1	0.999791	95.6647
ILMN_1769412		GOTERM_BP_FAT	GO:0044242~cellular lipid catabolic process	7	0.589722	0.341145	ILMN_1653115, ILMN_2352009, ILMN_1729650, ILMN_1758034, ILMN_1718132, ILMN_1683916, ILMN_1806408, ILMN_1743680	849	76	13528	1.46761	1	0.989228	99.9429
ILMN_1769520		GOTERM_BP_FAT	GO:0016042~lipid catabolic process	13	1.0952	0.401346	ILMN_1682919, ILMN_1653115, ILMN_2217329, ILMN_1683916, ILMN_1792506, ILMN_1743680, ILMN_1705871, ILMN_2352009, ILMN_1729650, ILMN_1731518, ILMN_1758034, ILMN_2183409, ILMN_1718132, ILMN_1806408	849	173	13528	1.19736	1	0.993139	99.9897
ILMN_1769532		GOTERM_BP_FAT	GO:0016054~organic acid catabolic process	8	0.673968	0.549251	ILMN_1653115, ILMN_2352009, ILMN_1729650, ILMN_1758034, ILMN_1718132, ILMN_1683916, ILMN_2231911, ILMN_1806408, ILMN_1743680	849	111	13528	1.1484	1	0.99806	99.9999
ILMN_1769902		GOTERM_BP_FAT	GO:0046395~carboxylic acid catabolic process	8	0.673968	0.549251	ILMN_1653115, ILMN_2352009, ILMN_1729650, ILMN_1758034, ILMN_1718132, ILMN_1683916, ILMN_2231911, ILMN_1806408, ILMN_1743680	849	111	13528	1.1484	1	0.99806	99.9999
ILMN_1770388		COG_ONTOLOGY	Lipid metabolism	5	0.42123	0.719602	ILMN_1653115, ILMN_2352009, ILMN_1703153, ILMN_1718132, ILMN_2231911, ILMN_1806408	147	64	1950	1.03635	1	0.994845	99.9978
ILMN_1770515		GOTERM_BP_FAT	GO:0006631~fatty acid metabolic process	11	0.926706	0.802308	ILMN_1653115, ILMN_2352009, ILMN_1729650, ILMN_1753547, ILMN_1680814, ILMN_1758034, ILMN_1718132, ILMN_1683916, ILMN_1783889, ILMN_1709237, ILMN_1806408, ILMN_1743680	849	198	13528	0.885224	1	0.999839	100
ILMN_1770641		SP_PIR_KEYWORDS	fatty acid metabolism	3	0.252738	0.896805	ILMN_1653115, ILMN_2352009, ILMN_1718132, ILMN_1806408	1167	62	19235	0.797537	1	0.998857	100
ILMN_1770690		SP_PIR_KEYWORDS	lipid metabolism	6	0.505476	0.955412	ILMN_1653115, ILMN_2352009, ILMN_1880406, ILMN_2060115, ILMN_1718132, ILMN_1798311, ILMN_1806408	1167	151	19235	0.654931	1	0.999785	100
ILMN_1770732
ILMN_1770733		Annotation Cluster 66	Enrichment Score: 0.8306953936427353
ILMN_1770811		Category	Term	Count	%	PValue	Genes	List Total	Pop Hits	Pop Total	Fold Enrichment	Bonferroni	Benjamini	FDR
ILMN_1770892		SMART	SM00443:G_patch	4	0.336984	0.126868	ILMN_1742782, ILMN_2281069, ILMN_1786036, ILMN_1686929	518	22	9079	3.18673	1	0.919506	83.0235
ILMN_1770922		INTERPRO	IPR000467:D111/G-patch	4	0.336984	0.156269	ILMN_1742782, ILMN_2281069, ILMN_1786036, ILMN_1686929	1045	22	16659	2.89848	1	0.996915	94.0551
ILMN_1770927		UP_SEQ_FEATURE	domain:G-patch	4	0.336984	0.162438	ILMN_1742782, ILMN_2281069, ILMN_1786036, ILMN_1686929	1167	23	19113	2.84833	1	0.999791	95.6647
ILMN_1771093
ILMN_1771139		Annotation Cluster 67	Enrichment Score: 0.8269290441754952
ILMN_1771264		Category	Term	Count	%	PValue	Genes	List Total	Pop Hits	Pop Total	Fold Enrichment	Bonferroni	Benjamini	FDR
ILMN_1771651		GOTERM_MF_FAT	GO:0051539~4 iron, 4 sulfur cluster binding	5	0.42123	0.0621352	ILMN_1689342, ILMN_2406468, ILMN_1758034, ILMN_1667257, ILMN_1736135	791	25	12983	3.28268	1	0.738071	63.1988
ILMN_1771689		GOTERM_MF_FAT	GO:0051540~metal cluster binding	7	0.589722	0.0814485	ILMN_1689342, ILMN_2406468, ILMN_2258268, ILMN_1735432, ILMN_2409062, ILMN_1758034, ILMN_1667257, ILMN_1736135	791	50	12983	2.29788	1	0.769417	73.3901
ILMN_1771697		GOTERM_MF_FAT	GO:0051536~iron-sulfur cluster binding	7	0.589722	0.0814485	ILMN_1689342, ILMN_2406468, ILMN_2258268, ILMN_1735432, ILMN_2409062, ILMN_1758034, ILMN_1667257, ILMN_1736135	791	50	12983	2.29788	1	0.769417	73.3901
ILMN_1771884		GOTERM_BP_FAT	GO:0031163~metallo-sulfur cluster assembly	3	0.252738	0.126466	ILMN_1689342, ILMN_2406468, ILMN_1735432, ILMN_2409062	849	10	13528	4.78021	1	0.926962	91.1102
ILMN_1771966		GOTERM_BP_FAT	GO:0016226~iron-sulfur cluster assembly	3	0.252738	0.126466	ILMN_1689342, ILMN_2406468, ILMN_1735432, ILMN_2409062	849	10	13528	4.78021	1	0.926962	91.1102
ILMN_1772132		SP_PIR_KEYWORDS	4fe-4s	4	0.336984	0.190966	ILMN_1689342, ILMN_1758034, ILMN_1667257, ILMN_1736135	1167	25	19235	2.63719	1	0.790307	95.3354
ILMN_1772409		SP_PIR_KEYWORDS	iron-sulfur	5	0.42123	0.276191	ILMN_1689342, ILMN_2258268, ILMN_1758034, ILMN_1667257, ILMN_1736135	1167	44	19235	1.873	1	0.859449	99.0677
ILMN_1772527		GOTERM_MF_FAT	GO:0005506~iron ion binding	18	1.51643	0.697193	ILMN_1814823, ILMN_1689342, ILMN_1670925, ILMN_1802669, ILMN_2406468, ILMN_2258268, ILMN_1657373, ILMN_1735432, ILMN_1712659, ILMN_1740429, ILMN_1667257, ILMN_1664921, ILMN_1681812, ILMN_2383349, ILMN_1715125, ILMN_1758034, ILMN_2087692, ILMN_2409062, ILMN_1815115, ILMN_1736135	791	308	12983	0.959225	1	0.997334	100
ILMN_1772743
ILMN_1773148		Annotation Cluster 68	Enrichment Score: 0.8233995275922095
ILMN_1773352		Category	Term	Count	%	PValue	Genes	List Total	Pop Hits	Pop Total	Fold Enrichment	Bonferroni	Benjamini	FDR
ILMN_1773407		UP_SEQ_FEATURE	repeat:ARM 2	7	0.589722	0.0233013	ILMN_1654032, ILMN_1712616, ILMN_1769902, ILMN_1797298, ILMN_1785170, ILMN_1696021, ILMN_1669700	1167	37	19113	3.09852	1	0.965976	34.1264
ILMN_1773470		SMART	SM00185:ARM	4	0.336984	0.353058	ILMN_1797298, ILMN_1722066, ILMN_1696021, ILMN_1669700	518	37	9079	1.89481	1	0.98491	99.6629
ILMN_1773716		INTERPRO	IPR000225:Armadillo	4	0.336984	0.411694	ILMN_1797298, ILMN_1722066, ILMN_1696021, ILMN_1669700	1045	37	16659	1.72342	1	0.999945	99.9851
ILMN_1774027
ILMN_1774083		Annotation Cluster 69	Enrichment Score: 0.7924944231458992
ILMN_1774196		Category	Term	Count	%	PValue	Genes	List Total	Pop Hits	Pop Total	Fold Enrichment	Bonferroni	Benjamini	FDR
ILMN_1774261		GOTERM_MF_FAT	GO:0008135~translation factor activity, nucleic acid binding	13	1.0952	0.0156068	ILMN_1733305, ILMN_1712487, ILMN_1771264, ILMN_1753010, ILMN_1687430, ILMN_2304624, ILMN_1738369, ILMN_2175474, ILMN_1776021, ILMN_1736048, ILMN_2356672, ILMN_1765520, ILMN_1722900, ILMN_1713380, ILMN_2182198	791	98	12983	2.17729	0.999999	0.444873	21.7388
ILMN_1774584		GOTERM_MF_FAT	GO:0003743~translation initiation factor activity	7	0.589722	0.165214	ILMN_1776021, ILMN_1733305, ILMN_1712487, ILMN_2356672, ILMN_1765520, ILMN_2304624, ILMN_1722900, ILMN_1687430, ILMN_1713380	791	61	12983	1.88351	1	0.871608	94.0034
ILMN_1774806		SP_PIR_KEYWORDS	Initiation factor	6	0.505476	0.205903	ILMN_1776021, ILMN_1733305, ILMN_2356672, ILMN_1765520, ILMN_2304624, ILMN_1722900, ILMN_1687430, ILMN_1713380	1167	52	19235	1.90182	1	0.799635	96.4375
ILMN_1774839		GOTERM_BP_FAT	GO:0006417~regulation of translation	12	1.01095	0.24031	ILMN_1733305, ILMN_1732318, ILMN_1797367, ILMN_1693345, ILMN_1687430, ILMN_2304624, ILMN_1776021, ILMN_2310253, ILMN_1746368, ILMN_1690049, ILMN_2356672, ILMN_1765520, ILMN_1720442, ILMN_1713380	849	137	13528	1.39568	1	0.97876	99.27
ILMN_1775508		GOTERM_BP_FAT	GO:0006446~regulation of translational initiation	5	0.42123	0.254187	ILMN_1776021, ILMN_2356672, ILMN_1765520, ILMN_2304624, ILMN_1720442, ILMN_1687430, ILMN_1713380	849	41	13528	1.94318	1	0.98224	99.4752
ILMN_1775759		GOTERM_BP_FAT	GO:0006413~translational initiation	4	0.336984	0.542108	ILMN_1712487, ILMN_2356672, ILMN_1765520, ILMN_1687430, ILMN_1713380	849	45	13528	1.41636	1	0.997951	99.9999
ILMN_1775939
ILMN_1775999		Annotation Cluster 70	Enrichment Score: 0.7826472207955307
ILMN_1776021		Category	Term	Count	%	PValue	Genes	List Total	Pop Hits	Pop Total	Fold Enrichment	Bonferroni	Benjamini	FDR
ILMN_1776094		GOTERM_CC_FAT	GO:0005741~mitochondrial outer membrane	11	0.926706	0.0422282	ILMN_1667222, ILMN_1666597, ILMN_1675055, ILMN_1651385, ILMN_2382990, ILMN_2145116, ILMN_1679071, ILMN_1801119, ILMN_1714623, ILMN_1803988, ILMN_1813489	766	90	12782	2.03948	1	0.409259	46.1622
ILMN_1776102		SP_PIR_KEYWORDS	mitochondrion outer membrane	9	0.758214	0.0605503	ILMN_1667222, ILMN_1666597, ILMN_1675055, ILMN_1651385, ILMN_2382990, ILMN_2145116, ILMN_1679071, ILMN_1801119, ILMN_1714623	1167	70	19235	2.11917	1	0.511404	59.4829
ILMN_1776858		GOTERM_CC_FAT	GO:0031968~organelle outer membrane	11	0.926706	0.0927907	ILMN_1667222, ILMN_1666597, ILMN_1675055, ILMN_1651385, ILMN_2382990, ILMN_2145116, ILMN_1679071, ILMN_1801119, ILMN_1714623, ILMN_1803988, ILMN_1813489	766	104	12782	1.76494	1	0.585236	75.2799
ILMN_1777168		GOTERM_CC_FAT	GO:0019867~outer membrane	11	0.926706	0.111939	ILMN_1667222, ILMN_1666597, ILMN_1675055, ILMN_1651385, ILMN_2382990, ILMN_2145116, ILMN_1679071, ILMN_1801119, ILMN_1714623, ILMN_1803988, ILMN_1813489	766	108	12782	1.69957	1	0.638092	81.7992
ILMN_1777322		GOTERM_BP_FAT	GO:0006839~mitochondrial transport	7	0.589722	0.263452	ILMN_1667222, ILMN_1741392, ILMN_1651385, ILMN_1679071, ILMN_1801119, ILMN_1714623, ILMN_1791332	849	69	13528	1.6165	1	0.983164	99.5804
ILMN_1777325		GOTERM_BP_FAT	GO:0006626~protein targeting to mitochondrion	4	0.336984	0.359908	ILMN_1667222, ILMN_1651385, ILMN_1679071, ILMN_1714623	849	34	13528	1.87459	1	0.990432	99.966
ILMN_1777342		GOTERM_BP_FAT	GO:0070585~protein localization in mitochondrion	4	0.336984	0.359908	ILMN_1667222, ILMN_1651385, ILMN_1679071, ILMN_1714623	849	34	13528	1.87459	1	0.990432	99.966
ILMN_1777499		GOTERM_BP_FAT	GO:0007006~mitochondrial membrane organization	3	0.252738	0.60469	ILMN_1651385, ILMN_1801119, ILMN_1714623	849	32	13528	1.49382	1	0.998641	100
ILMN_1777584
ILMN_1777853		Annotation Cluster 71	Enrichment Score: 0.7614808520102366
ILMN_1777976		Category	Term	Count	%	PValue	Genes	List Total	Pop Hits	Pop Total	Fold Enrichment	Bonferroni	Benjamini	FDR
ILMN_1778010		GOTERM_MF_FAT	GO:0050662~coenzyme binding	18	1.51643	0.0495071	ILMN_2122420, ILMN_1721669, ILMN_1802706, ILMN_1683059, ILMN_1718924, ILMN_1714990, ILMN_1692517, ILMN_1743680, ILMN_1799598, ILMN_1776858, ILMN_1760741, ILMN_2352009, ILMN_2358919, ILMN_1703153, ILMN_2383349, ILMN_1758034, ILMN_1652357, ILMN_2380740, ILMN_1736135, ILMN_1806408	791	181	12983	1.63227	1	0.680146	54.6708
ILMN_1778240		SP_PIR_KEYWORDS	FAD	11	0.926706	0.153375	ILMN_1739576, ILMN_1718924, ILMN_1684497, ILMN_1743680, ILMN_1760741, ILMN_1776858, ILMN_2352009, ILMN_2383349, ILMN_1682407, ILMN_1663667, ILMN_1758034, ILMN_2380740, ILMN_1806408	1167	114	19235	1.59041	1	0.749849	91.0028
ILMN_1778377		UP_SEQ_FEATURE	nucleotide phosphate-binding region:FAD	7	0.589722	0.166744	ILMN_2352009, ILMN_1739576, ILMN_1718924, ILMN_1758034, ILMN_1682407, ILMN_2380740, ILMN_1684497, ILMN_1806408, ILMN_1743680	1167	61	19113	1.87943	1	0.999777	96.0429
ILMN_1778381		GOTERM_MF_FAT	GO:0048037~cofactor binding	20	1.68492	0.182688	ILMN_2122420, ILMN_1721669, ILMN_1802706, ILMN_1683059, ILMN_1718924, ILMN_1714990, ILMN_1692517, ILMN_1743680, ILMN_1799598, ILMN_1673529, ILMN_1776858, ILMN_1760741, ILMN_2352009, ILMN_2358919, ILMN_1799853, ILMN_1703153, ILMN_2383349, ILMN_1758034, ILMN_1652357, ILMN_2380740, ILMN_1736135, ILMN_1806408	791	249	12983	1.31835	1	0.878334	95.6874
ILMN_1778917		SP_PIR_KEYWORDS	Flavoprotein	10	0.84246	0.200546	ILMN_1776858, ILMN_1760741, ILMN_2352009, ILMN_1739576, ILMN_1739274, ILMN_2383349, ILMN_1718924, ILMN_1758034, ILMN_1682407, ILMN_2380740, ILMN_1806408, ILMN_1743680	1167	107	19235	1.54041	1	0.798926	96.0736
ILMN_1779071		GOTERM_MF_FAT	GO:0050660~FAD binding	7	0.589722	0.273197	ILMN_1776858, ILMN_2352009, ILMN_2383349, ILMN_1718924, ILMN_1758034, ILMN_2380740, ILMN_1806408, ILMN_1743680	791	72	12983	1.59575	1	0.947877	99.3074
ILMN_1779381		GOTERM_MF_FAT	GO:0009055~electron carrier activity	16	1.34794	0.368775	ILMN_1721669, ILMN_1739576, ILMN_2258268, ILMN_1718924, ILMN_1667257, ILMN_1743680, ILMN_1689200, ILMN_2352009, ILMN_1737738, ILMN_2383349, ILMN_1715125, ILMN_1758034, ILMN_1682407, ILMN_1815115, ILMN_1778240, ILMN_2380740, ILMN_1736135, ILMN_1806408	791	221	12983	1.1883	1	0.962337	99.923
ILMN_1779404
ILMN_1779423		Annotation Cluster 72	Enrichment Score: 0.758990759975489
ILMN_1780153		Category	Term	Count	%	PValue	Genes	List Total	Pop Hits	Pop Total	Fold Enrichment	Bonferroni	Benjamini	FDR
ILMN_1780268		GOTERM_BP_FAT	GO:0016180~snRNA processing	3	0.252738	0.171037	ILMN_1718354, ILMN_1756086, ILMN_1725169	849	12	13528	3.98351	1	0.952618	96.5187
ILMN_1780382		GOTERM_BP_FAT	GO:0016073~snRNA metabolic process	3	0.252738	0.171037	ILMN_1718354, ILMN_1756086, ILMN_1725169	849	12	13528	3.98351	1	0.952618	96.5187
ILMN_1780887		GOTERM_CC_FAT	GO:0032039~integrator complex	3	0.252738	0.180653	ILMN_1718354, ILMN_1756086, ILMN_1725169	766	13	12782	3.85077	1	0.76572	94.27
ILMN_1781431
ILMN_1781638		Annotation Cluster 73	Enrichment Score: 0.7575983158775074
ILMN_1781691		Category	Term	Count	%	PValue	Genes	List Total	Pop Hits	Pop Total	Fold Enrichment	Bonferroni	Benjamini	FDR
ILMN_1781803		INTERPRO	IPR018253:Heat shock protein DnaJ, conserved site	7	0.589722	0.0842754	ILMN_1698258, ILMN_1688730, ILMN_1747903, ILMN_1751793, ILMN_1685930, ILMN_1812666, ILMN_1758545	1045	49	16659	2.27738	1	0.996754	76.8334
ILMN_1782021		SMART	SM00271:DnaJ	6	0.505476	0.135841	ILMN_1698258, ILMN_1688730, ILMN_1747903, ILMN_1685930, ILMN_1812666, ILMN_1758545	518	48	9079	2.19088	1	0.920391	85.1676
ILMN_1782034		GOTERM_MF_FAT	GO:0031072~heat shock protein binding	8	0.673968	0.162595	ILMN_1698258, ILMN_1688730, ILMN_1747903, ILMN_1667016, ILMN_1685930, ILMN_1708077, ILMN_1812666, ILMN_1758545	791	74	12983	1.77442	1	0.873746	93.7034
ILMN_1782079		UP_SEQ_FEATURE	domain:J	6	0.505476	0.17724	ILMN_1698258, ILMN_1688730, ILMN_1747903, ILMN_1685930, ILMN_1812666, ILMN_1758545	1167	49	19113	2.00546	1	0.999803	96.8384
ILMN_1782129		INTERPRO	IPR001623:Heat shock protein DnaJ, N-terminal	6	0.505476	0.180286	ILMN_1698258, ILMN_1688730, ILMN_1747903, ILMN_1685930, ILMN_1812666, ILMN_1758545	1045	48	16659	1.9927	1	0.998222	96.3203
ILMN_1782141		INTERPRO	IPR015609:Molecular chaperone, heat shock protein, Hsp40, DnaJ	4	0.336984	0.478681	ILMN_1688730, ILMN_1747903, ILMN_1685930, ILMN_1758545	1045	41	16659	1.55528	1	0.999983	99.998
ILMN_1782389
ILMN_1782633		Annotation Cluster 74	Enrichment Score: 0.756758784241207
ILMN_1782635		Category	Term	Count	%	PValue	Genes	List Total	Pop Hits	Pop Total	Fold Enrichment	Bonferroni	Benjamini	FDR
ILMN_1782751		GOTERM_BP_FAT	GO:0000278~mitotic cell cycle	37	3.1171	0.00576424	ILMN_1814156, ILMN_1791726, ILMN_1656822, ILMN_2151048, ILMN_1758719, ILMN_1802669, ILMN_1801119, ILMN_1809010, ILMN_1734096, ILMN_1685631, ILMN_1804812, ILMN_1756445, ILMN_1664921, ILMN_1666409, ILMN_1733256, ILMN_2383435, ILMN_2353697, ILMN_1776102, ILMN_1728355, ILMN_1755818, ILMN_1656540, ILMN_1656196, ILMN_2210837, ILMN_1736353, ILMN_1810474, ILMN_2155998, ILMN_1786612, ILMN_2162234, ILMN_16…	849	370	13528	1.5934	1	0.250642	9.83063
ILMN_1783120		GOTERM_BP_FAT	GO:0007049~cell cycle	66	5.56024	0.00986883	ILMN_1791726, ILMN_1656822, ILMN_1751289, ILMN_1693766, ILMN_2395981, ILMN_1708890, ILMN_1802669, ILMN_1801119, ILMN_2370910, ILMN_1747771, ILMN_1685631, ILMN_1804812, ILMN_1756445, ILMN_1811188, ILMN_1770811, ILMN_2353697, ILMN_2406043, ILMN_1776102, ILMN_1656196, ILMN_2309228, ILMN_1778917, ILMN_2210837, ILMN_1717855, ILMN_1763265, ILMN_1708077, ILMN_1810474, ILMN_1786612, ILMN_1795876, ILMN_16…	849	776	13528	1.35521	1	0.33564	16.2667
ILMN_1783712		GOTERM_BP_FAT	GO:0022402~cell cycle process	46	3.87532	0.0572289	ILMN_1656822, ILMN_1791726, ILMN_1693766, ILMN_1802669, ILMN_1801119, ILMN_2370910, ILMN_1685631, ILMN_1756445, ILMN_1804812, ILMN_2353697, ILMN_1776102, ILMN_1656196, ILMN_2210837, ILMN_1708077, ILMN_1810474, ILMN_1786612, ILMN_1689123, ILMN_1741572, ILMN_2344130, ILMN_1651385, ILMN_1802392, ILMN_1720926, ILMN_1806017, ILMN_1693108, ILMN_1802615, ILMN_1788363, ILMN_1814156, ILMN_2151048, ILMN_17…	849	565	13528	1.29728	1	0.788264	65.1772
ILMN_1783889		SP_PIR_KEYWORDS	cell cycle	36	3.03286	0.100563	ILMN_2348243, ILMN_1751289, ILMN_2364174, ILMN_2151048, ILMN_2395981, ILMN_1708890, ILMN_1758719, ILMN_1734096, ILMN_1757287, ILMN_1685631, ILMN_1747771, ILMN_2315694, ILMN_1804812, ILMN_1756445, ILMN_1664921, ILMN_1811188, ILMN_2196337, ILMN_1770811, ILMN_2406043, ILMN_1768488, ILMN_1755818, ILMN_1656540, ILMN_1656196, ILMN_1778917, ILMN_1771966, ILMN_1771139, ILMN_2210837, ILMN_1763265, ILMN_17…	1167	461	19235	1.28713	1	0.643657	78.4113
ILMN_1784218		SP_PIR_KEYWORDS	cell division	22	1.85341	0.123908	ILMN_1778917, ILMN_2364174, ILMN_2210837, ILMN_2151048, ILMN_1758719, ILMN_1763265, ILMN_1810474, ILMN_1734096, ILMN_1747771, ILMN_1685631, ILMN_1747146, ILMN_1756445, ILMN_1804812, ILMN_1737651, ILMN_2162234, ILMN_1689123, ILMN_1769118, ILMN_2196337, ILMN_1770811, ILMN_2406043, ILMN_1693108, ILMN_1802615, ILMN_1755818, ILMN_1656540	1167	264	19235	1.37354	1	0.69176	85.242
ILMN_1784641		GOTERM_BP_FAT	GO:0051301~cell division	22	1.85341	0.30482	ILMN_1778917, ILMN_1729161, ILMN_2210837, ILMN_2151048, ILMN_1758719, ILMN_1763265, ILMN_1708077, ILMN_1810474, ILMN_1734096, ILMN_1747771, ILMN_1685631, ILMN_1747146, ILMN_1756445, ILMN_1804812, ILMN_1737651, ILMN_2162234, ILMN_1689123, ILMN_1769118, ILMN_1770811, ILMN_2406043, ILMN_1693108, ILMN_1802615, ILMN_1755818, ILMN_1656540	849	295	13528	1.1883	1	0.986324	99.8509
ILMN_1784785		SP_PIR_KEYWORDS	mitosis	13	1.0952	0.432193	ILMN_2210837, ILMN_2151048, ILMN_2364174, ILMN_1758719, ILMN_1810474, ILMN_1734096, ILMN_1685631, ILMN_1756445, ILMN_1804812, ILMN_2162234, ILMN_1689123, ILMN_2196337, ILMN_1693108, ILMN_1755818, ILMN_1656540	1167	183	19235	1.17088	1	0.941303	99.9722
ILMN_1785170		GOTERM_BP_FAT	GO:0048285~organelle fission	16	1.34794	0.468581	ILMN_1791726, ILMN_1675055, ILMN_2210837, ILMN_2151048, ILMN_1758719, ILMN_1810474, ILMN_1734096, ILMN_1685631, ILMN_1756445, ILMN_1804812, ILMN_2162234, ILMN_1689123, ILMN_1696828, ILMN_1741572, ILMN_2038775, ILMN_1693108, ILMN_1755818, ILMN_1656540	849	229	13528	1.1133	1	0.996184	99.9988
ILMN_1785574		GOTERM_BP_FAT	GO:0000280~nuclear division	15	1.26369	0.516627	ILMN_1791726, ILMN_2210837, ILMN_2151048, ILMN_1758719, ILMN_1810474, ILMN_1734096, ILMN_1685631, ILMN_1756445, ILMN_1804812, ILMN_2162234, ILMN_1689123, ILMN_1696828, ILMN_1741572, ILMN_2038775, ILMN_1693108, ILMN_1755818, ILMN_1656540	849	220	13528	1.08641	1	0.997465	99.9998
ILMN_1785732		GOTERM_BP_FAT	GO:0007067~mitosis	15	1.26369	0.516627	ILMN_1791726, ILMN_2210837, ILMN_2151048, ILMN_1758719, ILMN_1810474, ILMN_1734096, ILMN_1685631, ILMN_1756445, ILMN_1804812, ILMN_2162234, ILMN_1689123, ILMN_1696828, ILMN_1741572, ILMN_2038775, ILMN_1693108, ILMN_1755818, ILMN_1656540	849	220	13528	1.08641	1	0.997465	99.9998
ILMN_1785852		GOTERM_BP_FAT	GO:0022403~cell cycle phase	27	2.27464	0.525835	ILMN_1656822, ILMN_1791726, ILMN_2151048, ILMN_1758719, ILMN_1802669, ILMN_1801119, ILMN_2370910, ILMN_1734096, ILMN_1685631, ILMN_1804812, ILMN_1756445, ILMN_1664921, ILMN_2353697, ILMN_1760635, ILMN_1755818, ILMN_1656540, ILMN_1656196, ILMN_2210837, ILMN_1810474, ILMN_2162234, ILMN_1689123, ILMN_1741572, ILMN_1696828, ILMN_1811171, ILMN_2038775, ILMN_1802392, ILMN_1693108, ILMN_1802615, ILMN_17…	849	414	13528	1.03918	1	0.997678	99.9998
ILMN_1785926		GOTERM_BP_FAT	GO:0000087~M phase of mitotic cell cycle	15	1.26369	0.544406	ILMN_1791726, ILMN_2210837, ILMN_2151048, ILMN_1758719, ILMN_1810474, ILMN_1734096, ILMN_1685631, ILMN_1756445, ILMN_1804812, ILMN_2162234, ILMN_1689123, ILMN_1696828, ILMN_1741572, ILMN_2038775, ILMN_1693108, ILMN_1755818, ILMN_1656540	849	224	13528	1.06701	1	0.997996	99.9999
ILMN_1786016		GOTERM_BP_FAT	GO:0000279~M phase	19	1.60067	0.759177	ILMN_1791726, ILMN_2210837, ILMN_2151048, ILMN_1758719, ILMN_1810474, ILMN_2370910, ILMN_1734096, ILMN_1685631, ILMN_1756445, ILMN_1804812, ILMN_2162234, ILMN_1689123, ILMN_1696828, ILMN_1741572, ILMN_2038775, ILMN_1802392, ILMN_1760635, ILMN_1693108, ILMN_1788363, ILMN_1755818, ILMN_1656540	849	329	13528	0.920203	1	0.999711	100
ILMN_1786036
ILMN_1786039		Annotation Cluster 75	Enrichment Score: 0.750599400850069
ILMN_1786470		Category	Term	Count	%	PValue	Genes	List Total	Pop Hits	Pop Total	Fold Enrichment	Bonferroni	Benjamini	FDR
ILMN_1786612		PIR_SUPERFAMILY	PIRSF501113:casein kinase 1	4	0.336984	0.00595717	ILMN_2286870, ILMN_1704713, ILMN_1720708, ILMN_2415235, ILMN_2364174	437	7	7396	9.67113	0.949284	0.949284	8.24224
ILMN_1787026		KEGG_PATHWAY	hsa04340:Hedgehog signaling pathway	5	0.42123	0.369449	ILMN_2286870, ILMN_1704713, ILMN_1720708, ILMN_1694011, ILMN_2415235, ILMN_2364174	280	56	5085	1.62149	1	0.863247	99.5967
ILMN_1787366		SP_PIR_KEYWORDS	wnt signaling pathway	8	0.673968	0.614133	ILMN_2286870, ILMN_1704713, ILMN_1720708, ILMN_2360184, ILMN_1694011, ILMN_2364174, ILMN_1806122, ILMN_1695334, ILMN_1757742	1167	122	19235	1.08082	1	0.976503	99.9999
ILMN_1787370		GOTERM_BP_FAT	GO:0016055~Wnt receptor signaling pathway	8	0.673968	0.735776	ILMN_2286870, ILMN_1704713, ILMN_1720708, ILMN_2360184, ILMN_1694011, ILMN_2364174, ILMN_1806122, ILMN_1695334, ILMN_1757742	849	133	13528	0.958438	1	0.999606	100
ILMN_1787461
ILMN_1787511		Annotation Cluster 76	Enrichment Score: 0.7503971541904981
ILMN_1787567		Category	Term	Count	%	PValue	Genes	List Total	Pop Hits	Pop Total	Fold Enrichment	Bonferroni	Benjamini	FDR
ILMN_1787576		UP_SEQ_FEATURE	repeat:ANK 6	11	0.926706	0.0535117	ILMN_2317581, ILMN_2397776, ILMN_1674152, ILMN_1795811, ILMN_2075643, ILMN_2049536, ILMN_1703330, ILMN_2210601, ILMN_1749338, ILMN_2360184, ILMN_1671281, ILMN_2383435, ILMN_1719985, ILMN_1776102	1167	92	19113	1.95823	1	0.996579	62.2323
ILMN_1787680		UP_SEQ_FEATURE	repeat:ANK 5	14	1.17944	0.0567791	ILMN_2397776, ILMN_2317581, ILMN_1674152, ILMN_1795811, ILMN_1729161, ILMN_2075643, ILMN_2049536, ILMN_1703330, ILMN_2210601, ILMN_1749338, ILMN_2360184, ILMN_1671281, ILMN_1727098, ILMN_1719985, ILMN_2383435, ILMN_1761147, ILMN_1776102	1167	131	19113	1.75031	1	0.99543	64.4753
ILMN_1787843		UP_SEQ_FEATURE	repeat:ANK 4	15	1.26369	0.102868	ILMN_2397776, ILMN_2317581, ILMN_1674152, ILMN_1795811, ILMN_1729161, ILMN_2075643, ILMN_2049536, ILMN_1703330, ILMN_2210601, ILMN_1749338, ILMN_2360184, ILMN_1671281, ILMN_1727098, ILMN_1719985, ILMN_2383435, ILMN_1669259, ILMN_1761147, ILMN_1776102	1167	158	19113	1.55486	1	0.998733	85.3675
ILMN_1787919		UP_SEQ_FEATURE	repeat:ANK 8	6	0.505476	0.11069	ILMN_1795811, ILMN_2360184, ILMN_1671281, ILMN_2075643, ILMN_1719985, ILMN_1703330, ILMN_2210601, ILMN_1749338	1167	42	19113	2.3397	1	0.999125	87.469
ILMN_1788024		UP_SEQ_FEATURE	repeat:ANK 7	7	0.589722	0.14089	ILMN_1795811, ILMN_2360184, ILMN_1671281, ILMN_2075643, ILMN_1719985, ILMN_2383435, ILMN_1703330, ILMN_2210601, ILMN_1776102, ILMN_1749338	1167	58	19113	1.97664	1	0.999467	93.2028
ILMN_1788180		UP_SEQ_FEATURE	repeat:ANK 9	5	0.42123	0.187011	ILMN_1795811, ILMN_2360184, ILMN_1671281, ILMN_1719985, ILMN_1703330, ILMN_2210601	1167	37	19113	2.21323	1	0.999843	97.4411
ILMN_1788363		UP_SEQ_FEATURE	repeat:ANK 3	16	1.34794	0.206162	ILMN_2397776, ILMN_2317581, ILMN_1674152, ILMN_1795811, ILMN_1729161, ILMN_2075643, ILMN_2049536, ILMN_2088825, ILMN_1703330, ILMN_2210601, ILMN_1749338, ILMN_2360184, ILMN_1671281, ILMN_1727098, ILMN_1719985, ILMN_2383435, ILMN_1669259, ILMN_1761147, ILMN_1776102	1167	194	19113	1.35075	1	0.999922	98.3222
ILMN_1788457		SMART	SM00248:ANK	17	1.43218	0.28147	ILMN_2397776, ILMN_2317581, ILMN_1674152, ILMN_1795811, ILMN_1729161, ILMN_2075643, ILMN_2049536, ILMN_2088825, ILMN_1703330, ILMN_2210601, ILMN_1749338, ILMN_1742782, ILMN_2360184, ILMN_1671281, ILMN_1727098, ILMN_1719985, ILMN_2383435, ILMN_1669259, ILMN_1761147, ILMN_1776102	518	238	9079	1.25193	1	0.963318	98.6708
ILMN_1788531		UP_SEQ_FEATURE	repeat:ANK 1	17	1.43218	0.336271	ILMN_2397776, ILMN_2317581, ILMN_1674152, ILMN_1795811, ILMN_1729161, ILMN_2075643, ILMN_2049536, ILMN_2088825, ILMN_1703330, ILMN_2210601, ILMN_1749338, ILMN_1742782, ILMN_2360184, ILMN_1671281, ILMN_1727098, ILMN_1719985, ILMN_2383435, ILMN_1669259, ILMN_1761147, ILMN_1776102	1167	231	19113	1.2053	1	0.999996	99.9295
ILMN_1788538		UP_SEQ_FEATURE	repeat:ANK 2	17	1.43218	0.342573	ILMN_2397776, ILMN_2317581, ILMN_1674152, ILMN_1795811, ILMN_1729161, ILMN_2075643, ILMN_2049536, ILMN_2088825, ILMN_1703330, ILMN_2210601, ILMN_1749338, ILMN_1742782, ILMN_2360184, ILMN_1671281, ILMN_1727098, ILMN_1719985, ILMN_2383435, ILMN_1669259, ILMN_1761147, ILMN_1776102	1167	232	19113	1.2001	1	0.999997	99.9404
ILMN_1788887		SP_PIR_KEYWORDS	ank repeat	17	1.43218	0.383932	ILMN_2397776, ILMN_2317581, ILMN_1674152, ILMN_1795811, ILMN_1729161, ILMN_2075643, ILMN_2049536, ILMN_2088825, ILMN_1703330, ILMN_2210601, ILMN_1749338, ILMN_1742782, ILMN_2360184, ILMN_1671281, ILMN_1727098, ILMN_1719985, ILMN_2383435, ILMN_1669259, ILMN_1761147, ILMN_1776102	1167	240	19235	1.16751	1	0.919921	99.9094
ILMN_1789186		INTERPRO	IPR002110:Ankyrin	17	1.43218	0.422787	ILMN_2397776, ILMN_2317581, ILMN_1674152, ILMN_1795811, ILMN_1729161, ILMN_2075643, ILMN_2049536, ILMN_2088825, ILMN_1703330, ILMN_2210601, ILMN_1749338, ILMN_1742782, ILMN_2360184, ILMN_1671281, ILMN_1727098, ILMN_1719985, ILMN_2383435, ILMN_1669259, ILMN_1761147, ILMN_1776102	1045	238	16659	1.13869	1	0.99995	99.9891
ILMN_1789283
ILMN_1789410		Annotation Cluster 77	Enrichment Score: 0.7411681400281525
ILMN_1789618		Category	Term	Count	%	PValue	Genes	List Total	Pop Hits	Pop Total	Fold Enrichment	Bonferroni	Benjamini	FDR
ILMN_1789830		GOTERM_BP_FAT	GO:0016050~vesicle organization	7	0.589722	0.105192	ILMN_1658835, ILMN_1760858, ILMN_1760347, ILMN_1690524, ILMN_1801119, ILMN_1679782, ILMN_1750256	849	52	13528	2.14497	1	0.908877	86.3245
ILMN_1790555		GOTERM_BP_FAT	GO:0048284~organelle fusion	4	0.336984	0.141209	ILMN_1658835, ILMN_1760858, ILMN_1690524, ILMN_1651385	849	21	13528	3.03506	1	0.93212	93.4451
ILMN_1790650		GOTERM_BP_FAT	GO:0006906~vesicle fusion	3	0.252738	0.171037	ILMN_1658835, ILMN_1760858, ILMN_1690524	849	12	13528	3.98351	1	0.952618	96.5187
ILMN_1790680		GOTERM_BP_FAT	GO:0006944~membrane fusion	5	0.42123	0.426964	ILMN_1658835, ILMN_1760858, ILMN_1656293, ILMN_1690524, ILMN_1651385	849	53	13528	1.50321	1	0.994258	99.9953
ILMN_1790757
ILMN_1790807		Annotation Cluster 78	Enrichment Score: 0.738038388535449
ILMN_1790962		Category	Term	Count	%	PValue	Genes	List Total	Pop Hits	Pop Total	Fold Enrichment	Bonferroni	Benjamini	FDR
ILMN_1790971		SP_PIR_KEYWORDS	electron transport	13	1.0952	0.0177375	ILMN_1812312, ILMN_2258268, ILMN_1718924, ILMN_1784641, ILMN_1807397, ILMN_1671191, ILMN_1667257, ILMN_1760741, ILMN_1680314, ILMN_1737738, ILMN_2038776, ILMN_1758034, ILMN_2087692, ILMN_1815115	1167	100	19235	2.14272	0.999902	0.250676	22.807
ILMN_1790973		GOTERM_BP_FAT	GO:0006091~generation of precursor metabolites and energy	29	2.44313	0.0366416	ILMN_1721669, ILMN_1653115, ILMN_1802706, ILMN_1791332, ILMN_1715635, ILMN_2352009, ILMN_1680314, ILMN_1772132, ILMN_1739274, ILMN_2241775, ILMN_1815115, ILMN_2365383, ILMN_1728975, ILMN_2216852, ILMN_1812312, ILMN_2382990, ILMN_2258268, ILMN_1784641, ILMN_1718924, ILMN_1663407, ILMN_1807397, ILMN_1671191, ILMN_1721391, ILMN_1667257, ILMN_2187718, ILMN_2311518, ILMN_1760741, ILMN_1737738, ILMN_20…	849	313	13528	1.47632	1	0.68081	48.7377
ILMN_1791332		KEGG_PATHWAY	hsa00190:Oxidative phosphorylation	13	1.0952	0.0519831	ILMN_1812312, ILMN_1663512, ILMN_1784641, ILMN_1807397, ILMN_1671191, ILMN_1721391, ILMN_1791332, ILMN_1667257, ILMN_1715635, ILMN_2187718, ILMN_1760741, ILMN_1772132, ILMN_1815115	280	130	5085	1.81607	0.999684	0.739061	47.1765
ILMN_1791637		GOTERM_BP_FAT	GO:0022900~electron transport chain	13	1.0952	0.0534166	ILMN_1812312, ILMN_2258268, ILMN_1718924, ILMN_1784641, ILMN_1807397, ILMN_1671191, ILMN_1667257, ILMN_1760741, ILMN_1680314, ILMN_1737738, ILMN_2038776, ILMN_1758034, ILMN_2087692, ILMN_1815115	849	114	13528	1.81704	1	0.770854	62.5687
ILMN_1791726		SP_PIR_KEYWORDS	respiratory chain	9	0.758214	0.0647902	ILMN_1760741, ILMN_1728660, ILMN_1737738, ILMN_1812312, ILMN_1663512, ILMN_1784641, ILMN_1807397, ILMN_1671191, ILMN_1815115	1167	71	19235	2.08932	1	0.520688	62.049
ILMN_1791792		KEGG_PATHWAY	hsa05016:Huntington's disease	16	1.34794	0.0678548	ILMN_1812312, ILMN_1663512, ILMN_1784641, ILMN_1756921, ILMN_1807397, ILMN_1671191, ILMN_1791332, ILMN_2402798, ILMN_1667257, ILMN_1732300, ILMN_1760741, ILMN_1749662, ILMN_1659411, ILMN_1772132, ILMN_1720542, ILMN_1815115, ILMN_1792672	280	180	5085	1.61429	0.999975	0.780357	56.8318
ILMN_1791873		GOTERM_CC_FAT	GO:0044455~mitochondrial membrane part	13	1.0952	0.0708931	ILMN_1675055, ILMN_1812312, ILMN_1748650, ILMN_1663407, ILMN_1784641, ILMN_1807397, ILMN_1671191, ILMN_1791332, ILMN_1760741, ILMN_1651385, ILMN_1772132, ILMN_1714623, ILMN_1758034	766	125	12782	1.73542	1	0.519204	65.19
ILMN_1791905		KEGG_PATHWAY	hsa05012:Parkinson's disease	12	1.01095	0.0914147	ILMN_1812312, ILMN_1663512, ILMN_1784641, ILMN_1807397, ILMN_1671191, ILMN_1791332, ILMN_1667257, ILMN_1760741, ILMN_1747204, ILMN_1772132, ILMN_1769520, ILMN_1815115, ILMN_1785574	280	128	5085	1.70257	0.999999	0.799798	68.2133
ILMN_1792107		GOTERM_BP_FAT	GO:0045333~cellular respiration	10	0.84246	0.153734	ILMN_1721669, ILMN_1802706, ILMN_1760741, ILMN_1812312, ILMN_1739274, ILMN_1784641, ILMN_1663407, ILMN_1807397, ILMN_1671191, ILMN_1667257	849	97	13528	1.64268	1	0.942776	94.9609
ILMN_1792283		GOTERM_CC_FAT	GO:0070469~respiratory chain	8	0.673968	0.160854	ILMN_1760741, ILMN_1737738, ILMN_1812312, ILMN_1784641, ILMN_1663407, ILMN_1807397, ILMN_1671191, ILMN_1815115	766	75	12782	1.77991	1	0.742936	91.9282
ILMN_1792506		GOTERM_MF_FAT	GO:0016655~oxidoreductase activity, acting on NADH or NADPH, quinone or similar compound as acceptor	6	0.505476	0.175833	ILMN_1760741, ILMN_2358919, ILMN_1737738, ILMN_1812312, ILMN_1784641, ILMN_1807397	791	49	12983	2.0098	1	0.876591	95.0879
ILMN_1792672		GOTERM_MF_FAT	GO:0016651~oxidoreductase activity, acting on NADH or NADPH	8	0.673968	0.240221	ILMN_1689200, ILMN_1760741, ILMN_2358919, ILMN_1737738, ILMN_1812312, ILMN_1739576, ILMN_1784641, ILMN_1807397, ILMN_1682407	791	83	12983	1.58201	1	0.937461	98.6172
ILMN_1792689		GOTERM_MF_FAT	GO:0050136~NADH dehydrogenase (quinone) activity	5	0.42123	0.264678	ILMN_1760741, ILMN_1737738, ILMN_1812312, ILMN_1784641, ILMN_1807397	791	43	12983	1.90853	1	0.945316	99.1695
ILMN_1792951		GOTERM_MF_FAT	GO:0008137~NADH dehydrogenase (ubiquinone) activity	5	0.42123	0.264678	ILMN_1760741, ILMN_1737738, ILMN_1812312, ILMN_1784641, ILMN_1807397	791	43	12983	1.90853	1	0.945316	99.1695
ILMN_1793203		GOTERM_MF_FAT	GO:0003954~NADH dehydrogenase activity	5	0.42123	0.264678	ILMN_1760741, ILMN_1737738, ILMN_1812312, ILMN_1784641, ILMN_1807397	791	43	12983	1.90853	1	0.945316	99.1695
ILMN_1793302		GOTERM_BP_FAT	GO:0006119~oxidative phosphorylation	9	0.758214	0.271446	ILMN_1715635, ILMN_1760741, ILMN_1772132, ILMN_1812312, ILMN_1784641, ILMN_1807397, ILMN_1721391, ILMN_1671191, ILMN_1791332	849	98	13528	1.46333	1	0.984567	99.6548
ILMN_1793433		SP_PIR_KEYWORDS	ubiquinone	4	0.336984	0.272659	ILMN_1760741, ILMN_1784641, ILMN_1758034, ILMN_1807397	1167	30	19235	2.19766	1	0.858526	98.9996
ILMN_1793543		KEGG_PATHWAY	hsa05010:Alzheimer's disease	12	1.01095	0.281519	ILMN_1760741, ILMN_1772132, ILMN_1812312, ILMN_1802669, ILMN_1663512, ILMN_1784641, ILMN_1807397, ILMN_2404512, ILMN_1671191, ILMN_1815115, ILMN_1791332, ILMN_1667257	280	163	5085	1.33699	1	0.864248	98.0796
ILMN_1793729		GOTERM_CC_FAT	GO:0005746~mitochondrial respiratory chain	6	0.505476	0.336851	ILMN_1760741, ILMN_1812312, ILMN_1784641, ILMN_1663407, ILMN_1807397, ILMN_1671191	766	64	12782	1.56438	1	0.900143	99.7246
ILMN_1793829		GOTERM_BP_FAT	GO:0022904~respiratory electron transport chain	6	0.505476	0.373457	ILMN_1760741, ILMN_1812312, ILMN_1784641, ILMN_1807397, ILMN_1671191, ILMN_1667257	849	64	13528	1.49382	1	0.991643	99.9768
ILMN_1793831		GOTERM_BP_FAT	GO:0015980~energy derivation by oxidation of organic compounds	11	0.926706	0.41614	ILMN_1721669, ILMN_1802706, ILMN_1760741, ILMN_2352009, ILMN_1812312, ILMN_1739274, ILMN_1784641, ILMN_1663407, ILMN_1807397, ILMN_1671191, ILMN_1667257, ILMN_1806408	849	144	13528	1.21718	1	0.993499	99.9934
ILMN_1793934		GOTERM_CC_FAT	GO:0005747~mitochondrial respiratory chain complex I	4	0.336984	0.463934	ILMN_1760741, ILMN_1812312, ILMN_1784641, ILMN_1807397	766	42	12782	1.58921	1	0.947872	99.987
ILMN_1794399		GOTERM_CC_FAT	GO:0045271~respiratory chain complex I	4	0.336984	0.463934	ILMN_1760741, ILMN_1812312, ILMN_1784641, ILMN_1807397	766	42	12782	1.58921	1	0.947872	99.987
ILMN_1794726		GOTERM_CC_FAT	GO:0030964~NADH dehydrogenase complex	4	0.336984	0.463934	ILMN_1760741, ILMN_1812312, ILMN_1784641, ILMN_1807397	766	42	12782	1.58921	1	0.947872	99.987
ILMN_1794882		GOTERM_BP_FAT	GO:0042775~mitochondrial ATP synthesis coupled electron transport	5	0.42123	0.469352	ILMN_1760741, ILMN_1812312, ILMN_1784641, ILMN_1807397, ILMN_1671191	849	56	13528	1.42268	1	0.996101	99.9988
ILMN_1795007		GOTERM_BP_FAT	GO:0042773~ATP synthesis coupled electron transport	5	0.42123	0.469352	ILMN_1760741, ILMN_1812312, ILMN_1784641, ILMN_1807397, ILMN_1671191	849	56	13528	1.42268	1	0.996101	99.9988
ILMN_1795118		GOTERM_BP_FAT	GO:0006120~mitochondrial electron transport, NADH to ubiquinone	4	0.336984	0.495093	ILMN_1760741, ILMN_1812312, ILMN_1784641, ILMN_1807397	849	42	13528	1.51753	1	0.996878	99.9995
ILMN_1795218
ILMN_1795383		Annotation Cluster 79	Enrichment Score: 0.7375756773767469
ILMN_1795464		Category	Term	Count	%	PValue	Genes	List Total	Pop Hits	Pop Total	Fold Enrichment	Bonferroni	Benjamini	FDR
ILMN_1795754		UP_SEQ_FEATURE	zinc finger region:C2H2-type 10	32	2.69587	0.0131463	ILMN_1771884, ILMN_1759008, ILMN_1716658, ILMN_1738124, ILMN_1734254, ILMN_1658080, ILMN_1782034, ILMN_1665205, ILMN_1739236, ILMN_2251375, ILMN_1695079, ILMN_1806809, ILMN_1673804, ILMN_1774027, ILMN_1671895, ILMN_1672135, ILMN_1782079, ILMN_1690863, ILMN_1728228, ILMN_1781803, ILMN_1741300, ILMN_1749838, ILMN_1742935, ILMN_2352293, ILMN_1767811, ILMN_1653163, ILMN_1787366, ILMN_2137066, ILMN_17…	1167	334	19113	1.56914	1	0.992398	20.8875
ILMN_1795811		UP_SEQ_FEATURE	zinc finger region:C2H2-type 11	28	2.35889	0.0213008	ILMN_1771884, ILMN_1759008, ILMN_1716658, ILMN_1734254, ILMN_1658080, ILMN_1665205, ILMN_1739236, ILMN_2251375, ILMN_1806809, ILMN_1673804, ILMN_1774027, ILMN_1671895, ILMN_1672135, ILMN_1782079, ILMN_1690863, ILMN_1728228, ILMN_1781803, ILMN_1741300, ILMN_1749838, ILMN_1742935, ILMN_1767811, ILMN_1653163, ILMN_1787366, ILMN_2137066, ILMN_1757230, ILMN_2270900, ILMN_2197519, ILMN_1718032	1167	293	19113	1.56512	1	0.981115	31.6963
ILMN_1795876		UP_SEQ_FEATURE	zinc finger region:C2H2-type 12	23	1.93766	0.0578495	ILMN_1774027, ILMN_1671895, ILMN_1771884, ILMN_1672135, ILMN_1716658, ILMN_1782079, ILMN_1690863, ILMN_1741300, ILMN_1742935, ILMN_1749838, ILMN_1658080, ILMN_1767811, ILMN_1653163, ILMN_1787366, ILMN_1665205, ILMN_2137066, ILMN_1757230, ILMN_1739236, ILMN_2270900, ILMN_2251375, ILMN_1806809, ILMN_1673804, ILMN_1718032	1167	252	19113	1.49481	1	0.995026	65.1824
ILMN_1796113		UP_SEQ_FEATURE	zinc finger region:C2H2-type 13	19	1.60067	0.0662386	ILMN_1771884, ILMN_1672135, ILMN_1716658, ILMN_1782079, ILMN_1690863, ILMN_1741300, ILMN_1742935, ILMN_1749838, ILMN_1658080, ILMN_1653163, ILMN_1787366, ILMN_1665205, ILMN_2137066, ILMN_1757230, ILMN_1739236, ILMN_2270900, ILMN_2251375, ILMN_1806809, ILMN_1718032	1167	201	19113	1.54816	1	0.993616	70.2815
ILMN_1796240		UP_SEQ_FEATURE	zinc finger region:C2H2-type 16	10	0.84246	0.176652	ILMN_1771884, ILMN_1672135, ILMN_1739236, ILMN_2270900, ILMN_1690863, ILMN_1806809, ILMN_1741300, ILMN_1742935, ILMN_1658080, ILMN_1718032	1167	103	19113	1.59009	1	0.999825	96.7981
ILMN_1796336		UP_SEQ_FEATURE	zinc finger region:C2H2-type 15	11	0.926706	0.301493	ILMN_1771884, ILMN_1672135, ILMN_2137066, ILMN_1739236, ILMN_2270900, ILMN_1690863, ILMN_1806809, ILMN_1741300, ILMN_1742935, ILMN_1658080, ILMN_1718032	1167	134	19113	1.34445	1	0.999992	99.8258
ILMN_1797005		UP_SEQ_FEATURE	zinc finger region:C2H2-type 18	6	0.505476	0.376403	ILMN_1771884, ILMN_1672135, ILMN_2270900, ILMN_1741300, ILMN_1658080, ILMN_1718032	1167	66	19113	1.4889	1	0.999998	99.9766
ILMN_1797046		UP_SEQ_FEATURE	zinc finger region:C2H2-type 17	7	0.589722	0.395473	ILMN_1771884, ILMN_1672135, ILMN_2270900, ILMN_1690863, ILMN_1741300, ILMN_1658080, ILMN_1718032	1167	83	19113	1.38127	1	0.999998	99.9865
ILMN_1797055		UP_SEQ_FEATURE	zinc finger region:C2H2-type 19	5	0.42123	0.434372	ILMN_1672135, ILMN_2270900, ILMN_1741300, ILMN_1658080, ILMN_1718032	1167	55	19113	1.4889	1	0.999999	99.9958
ILMN_1797074		UP_SEQ_FEATURE	zinc finger region:C2H2-type 22	3	0.252738	0.456133	ILMN_2270900, ILMN_1741300, ILMN_1718032	1167	25	19113	1.96535	1	0.999999	99.9979
ILMN_1797298		UP_SEQ_FEATURE	zinc finger region:C2H2-type 21	3	0.252738	0.476688	ILMN_2270900, ILMN_1741300, ILMN_1718032	1167	26	19113	1.88976	1	1	99.999
ILMN_1797318		UP_SEQ_FEATURE	zinc finger region:C2H2-type 14	11	0.926706	0.490911	ILMN_1771884, ILMN_1653163, ILMN_1672135, ILMN_2137066, ILMN_1739236, ILMN_2270900, ILMN_1690863, ILMN_1806809, ILMN_1742935, ILMN_1658080, ILMN_1718032	1167	157	19113	1.1475	1	1	99.9994
ILMN_1797367		UP_SEQ_FEATURE	zinc finger region:C2H2-type 20	3	0.252738	0.653955	ILMN_2270900, ILMN_1741300, ILMN_1718032	1167	36	19113	1.36482	1	1	100
ILMN_1797684
ILMN_1797974		Annotation Cluster 80	Enrichment Score: 0.7124351671224733
ILMN_1797975		Category	Term	Count	%	PValue	Genes	List Total	Pop Hits	Pop Total	Fold Enrichment	Bonferroni	Benjamini	FDR
ILMN_1798061		GOTERM_BP_FAT	GO:0045069~regulation of viral genome replication	4	0.336984	0.0531846	ILMN_1773352, ILMN_2310253, ILMN_1710726, ILMN_1801119, ILMN_2412172, ILMN_2296950, ILMN_2098126	849	14	13528	4.55258	1	0.772541	62.404
ILMN_1798063		GOTERM_BP_FAT	GO:0050792~regulation of viral reproduction	4	0.336984	0.141209	ILMN_1773352, ILMN_2310253, ILMN_1710726, ILMN_1801119, ILMN_2412172, ILMN_2296950, ILMN_2098126	849	21	13528	3.03506	1	0.93212	93.4451
ILMN_1798081		GOTERM_BP_FAT	GO:0009615~response to virus	4	0.336984	0.970616	ILMN_1773352, ILMN_1710726, ILMN_1690105, ILMN_1801119, ILMN_1777325, ILMN_1691364, ILMN_2412172, ILMN_2296950, ILMN_2098126	849	109	13528	0.584735	1	1	100
ILMN_1798163
ILMN_1798311		Annotation Cluster 81	Enrichment Score: 0.7073070908845662
ILMN_1798360		Category	Term	Count	%	PValue	Genes	List Total	Pop Hits	Pop Total	Fold Enrichment	Bonferroni	Benjamini	FDR
ILMN_1798454		GOTERM_MF_FAT	GO:0042577~lipid phosphatase activity	3	0.252738	0.0810861	ILMN_2198878, ILMN_1880406, ILMN_1652647	791	8	12983	6.15503	1	0.774395	73.2261
ILMN_1798458		GOTERM_MF_FAT	GO:0034593~phosphatidylinositol bisphosphate phosphatase activity	3	0.252738	0.100169	ILMN_2198878, ILMN_1880406, ILMN_1652647	791	9	12983	5.47113	1	0.81595	80.6941
ILMN_1798712		KEGG_PATHWAY	hsa04070:Phosphatidylinositol signaling system	7	0.589722	0.218856	ILMN_1666597, ILMN_2198878, ILMN_1880406, ILMN_1790973, ILMN_1760303, ILMN_1652647, ILMN_1700432	280	74	5085	1.71791	1	0.859559	94.7813
ILMN_1798827		KEGG_PATHWAY	hsa00562:Inositol phosphate metabolism	5	0.42123	0.344028	ILMN_1666597, ILMN_2198878, ILMN_1880406, ILMN_1652647, ILMN_1700432	280	54	5085	1.68155	1	0.854751	99.3532
ILMN_1799020		GOTERM_MF_FAT	GO:0004437~inositol or phosphatidylinositol phosphatase activity	3	0.252738	0.47537	ILMN_2198878, ILMN_1880406, ILMN_1652647	791	26	12983	1.89385	1	0.982095	99.9957
ILMN_1799467
ILMN_1799598		Annotation Cluster 82	Enrichment Score: 0.7069428830945053
ILMN_1799601		Category	Term	Count	%	PValue	Genes	List Total	Pop Hits	Pop Total	Fold Enrichment	Bonferroni	Benjamini	FDR
ILMN_1799604		GOTERM_BP_FAT	GO:0006289~nucleotide-excision repair	8	0.673968	0.0548484	ILMN_1751571, ILMN_1790807, ILMN_1778917, ILMN_1722662, ILMN_1792107, ILMN_2174394, ILMN_1734096, ILMN_2393497	849	55	13528	2.31768	1	0.776841	63.5692
ILMN_1799814		KEGG_PATHWAY	hsa03420:Nucleotide excision repair	6	0.505476	0.0910367	ILMN_1751571, ILMN_1790807, ILMN_1778917, ILMN_1722662, ILMN_1792107, ILMN_1666670	280	44	5085	2.47646	0.999999	0.83497	68.0548
ILMN_1799853		GOTERM_BP_FAT	GO:0000718~nucleotide-excision repair, DNA damage removal	3	0.252738	0.405241	ILMN_1790807, ILMN_1778917, ILMN_1722662	849	22	13528	2.17282	1	0.993336	99.9909
ILMN_1799890		GOTERM_BP_FAT	GO:0006308~DNA catabolic process	4	0.336984	0.734742	ILMN_1770515, ILMN_1790807, ILMN_1778917, ILMN_1722662	849	60	13528	1.06227	1	0.99961	100
ILMN_1800412
ILMN_1800543		Annotation Cluster 83	Enrichment Score: 0.7004652556103443
ILMN_1800612		Category	Term	Count	%	PValue	Genes	List Total	Pop Hits	Pop Total	Fold Enrichment	Bonferroni	Benjamini	FDR
ILMN_1800716		GOTERM_MF_FAT	GO:0046983~protein dimerization activity	40	3.36984	0.154451	ILMN_1658835, ILMN_2335704, ILMN_1710726, ILMN_1722688, ILMN_1751079, ILMN_1711383, ILMN_1801119, ILMN_1726769, ILMN_1699665, ILMN_1732300, ILMN_1709237, ILMN_2310253, ILMN_2358919, ILMN_1706511, ILMN_1667050, ILMN_1806023, ILMN_1768488, ILMN_2412172, ILMN_1750256, ILMN_1746704, ILMN_2365383, ILMN_1733931, ILMN_1672174, ILMN_1708077, ILMN_1661683, ILMN_2393254, ILMN_1712659, ILMN_1753719, ILMN_18…	791	542	12983	1.21132	1	0.876616	92.6784
ILMN_1801119		GOTERM_MF_FAT	GO:0042802~identical protein binding	46	3.87532	0.17353	ILMN_1658835, ILMN_1675055, ILMN_2344956, ILMN_1714158, ILMN_1696347, ILMN_1801119, ILMN_1669633, ILMN_1740429, ILMN_1659106, ILMN_1684306, ILMN_1668411, ILMN_2405991, ILMN_1750256, ILMN_2365383, ILMN_1746704, ILMN_2341793, ILMN_1708077, ILMN_1661683, ILMN_1660837, ILMN_1813846, ILMN_1711189, ILMN_2242463, ILMN_1670796, ILMN_1723978, ILMN_1774806, ILMN_1675038, ILMN_1710726, ILMN_1751079, ILMN_17…	791	640	12983	1.17971	1	0.875968	94.8696
ILMN_1801124		GOTERM_MF_FAT	GO:0042803~protein homodimerization activity	24	2.0219	0.295419	ILMN_1658835, ILMN_1710726, ILMN_1751079, ILMN_1711383, ILMN_1801119, ILMN_1709237, ILMN_2310253, ILMN_2358919, ILMN_1667050, ILMN_1750256, ILMN_2412172, ILMN_1768488, ILMN_1746704, ILMN_2365383, ILMN_1672174, ILMN_1708077, ILMN_1661683, ILMN_1753719, ILMN_1683694, ILMN_2296950, ILMN_1660837, ILMN_1813846, ILMN_1729123, ILMN_1672547, ILMN_1723978, ILMN_1774806	791	334	12983	1.17941	1	0.949945	99.5731
ILMN_1801205
ILMN_1801215		Annotation Cluster 84	Enrichment Score: 0.6993574554685102
ILMN_1801600		Category	Term	Count	%	PValue	Genes	List Total	Pop Hits	Pop Total	Fold Enrichment	Bonferroni	Benjamini	FDR
ILMN_1801762		KEGG_PATHWAY	hsa03420:Nucleotide excision repair	6	0.505476	0.0910367	ILMN_1751571, ILMN_1790807, ILMN_1778917, ILMN_1722662, ILMN_1792107, ILMN_1666670	280	44	5085	2.47646	0.999999	0.83497	68.0548
ILMN_1801905		GOTERM_MF_FAT	GO:0003697~single-stranded DNA binding	6	0.505476	0.241772	ILMN_1751571, ILMN_1790807, ILMN_1722662, ILMN_1701243, ILMN_1785852, ILMN_1788363	791	55	12983	1.79055	1	0.93486	98.6606
ILMN_1802192		GOTERM_MF_FAT	GO:0003684~damaged DNA binding	5	0.42123	0.362498	ILMN_1751571, ILMN_1790807, ILMN_1722662, ILMN_1726752, ILMN_2120340, ILMN_2317348	791	50	12983	1.64134	1	0.96362	99.9102
ILMN_1802355
ILMN_1802392		Annotation Cluster 85	Enrichment Score: 0.6948346261202494
ILMN_1802456		Category	Term	Count	%	PValue	Genes	List Total	Pop Hits	Pop Total	Fold Enrichment	Bonferroni	Benjamini	FDR
ILMN_1802482		INTERPRO	IPR016135:Ubiquitin-conjugating enzyme/RWD-like	7	0.589722	0.0778694	ILMN_1713486, ILMN_1770515, ILMN_2307455, ILMN_1810474, ILMN_1769520, ILMN_1812970, ILMN_1747146	1045	48	16659	2.32482	1	0.997684	73.9891
ILMN_1802524		SMART	SM00212:UBCc	5	0.42123	0.203274	ILMN_1770515, ILMN_2307455, ILMN_1810474, ILMN_1769520, ILMN_1747146	518	41	9079	2.13744	1	0.940005	94.8713
ILMN_1802615		INTERPRO	IPR000608:Ubiquitin-conjugating enzyme, E2	5	0.42123	0.254073	ILMN_1770515, ILMN_2307455, ILMN_1810474, ILMN_1769520, ILMN_1747146	1045	41	16659	1.9441	1	0.999249	99.2321
ILMN_1802653		UP_SEQ_FEATURE	active site:Glycyl thioester intermediate	6	0.505476	0.413291	ILMN_1741253, ILMN_2307455, ILMN_1810474, ILMN_1769520, ILMN_2391141, ILMN_1764549, ILMN_2110281	1167	69	19113	1.42416	1	0.999999	99.9921
ILMN_1802669
ILMN_1802706		Annotation Cluster 86	Enrichment Score: 0.688168843653066
ILMN_1802843		Category	Term	Count	%	PValue	Genes	List Total	Pop Hits	Pop Total	Fold Enrichment	Bonferroni	Benjamini	FDR
ILMN_1803060		GOTERM_CC_FAT	GO:0016592~Srb-mediator complex	5	0.42123	0.0922617	ILMN_2388272, ILMN_1730307, ILMN_1711853, ILMN_1654543, ILMN_1707631, ILMN_1700604	766	29	12782	2.87701	1	0.589871	75.0722
ILMN_1803312		GOTERM_MF_FAT	GO:0016455~RNA polymerase II transcription mediator activity	4	0.336984	0.257731	ILMN_2388272, ILMN_1711853, ILMN_1654543, ILMN_1707631, ILMN_1700604	791	29	12983	2.26392	1	0.941998	99.0385
ILMN_1803348		GOTERM_MF_FAT	GO:0016251~general RNA polymerase II transcription factor activity	5	0.42123	0.362498	ILMN_2388272, ILMN_1711853, ILMN_1654543, ILMN_1707631, ILMN_1700604, ILMN_1753719	791	50	12983	1.64134	1	0.96362	99.9102
ILMN_1803611
ILMN_1803624		Annotation Cluster 87	Enrichment Score: 0.6878357115994317
ILMN_1803714		Category	Term	Count	%	PValue	Genes	List Total	Pop Hits	Pop Total	Fold Enrichment	Bonferroni	Benjamini	FDR
ILMN_1803852		GOTERM_MF_FAT	GO:0008233~peptidase activity	43	3.62258	0.121824	ILMN_1696347, ILMN_2298160, ILMN_1809488, ILMN_1726769, ILMN_1798712, ILMN_1747204, ILMN_2383516, ILMN_1789830, ILMN_1780382, ILMN_1862217, ILMN_1691393, ILMN_1757742, ILMN_1656297, ILMN_1759801, ILMN_2393254, ILMN_1720819, ILMN_2364971, ILMN_2225735, ILMN_1660111, ILMN_1807503, ILMN_1723871, ILMN_2242463, ILMN_2349006, ILMN_1700923, ILMN_1734229, ILMN_2404512, ILMN_1785574, ILMN_1814156, ILMN_18…	791	574	12983	1.22958	1	0.847649	86.7921
ILMN_1803853		SP_PIR_KEYWORDS	Protease	36	3.03286	0.160579	ILMN_1814156, ILMN_1801905, ILMN_1696347, ILMN_2298160, ILMN_1684594, ILMN_1726769, ILMN_1809488, ILMN_1798712, ILMN_1754529, ILMN_1747204, ILMN_1666409, ILMN_1780887, ILMN_1780382, ILMN_1691393, ILMN_1757742, ILMN_1682799, ILMN_2408645, ILMN_1803714, ILMN_1672174, ILMN_1800412, ILMN_1656297, ILMN_1759801, ILMN_2312732, ILMN_1775508, ILMN_1720819, ILMN_1673069, ILMN_1798311, ILMN_1807503, ILMN_16…	1167	484	19235	1.22597	1	0.761571	92.0488
ILMN_1803939		GOTERM_MF_FAT	GO:0070011~peptidase activity, acting on L-amino acid peptides	40	3.36984	0.177576	ILMN_1814156, ILMN_1801905, ILMN_1696347, ILMN_2298160, ILMN_1684594, ILMN_1726769, ILMN_1798712, ILMN_1754529, ILMN_1690282, ILMN_1747204, ILMN_1666409, ILMN_2383516, ILMN_1780887, ILMN_1789830, ILMN_1691393, ILMN_1757742, ILMN_1682799, ILMN_1803714, ILMN_1759801, ILMN_1672174, ILMN_1800412, ILMN_1656297, ILMN_2312732, ILMN_1775508, ILMN_2393254, ILMN_1673069, ILMN_1671191, ILMN_1798311, ILMN_22…	791	549	12983	1.19588	1	0.873231	95.2473
ILMN_1803988		GOTERM_MF_FAT	GO:0004175~endopeptidase activity	24	2.0219	0.510332	ILMN_1814156, ILMN_1801905, ILMN_1696347, ILMN_1798712, ILMN_1754529, ILMN_1690282, ILMN_1747204, ILMN_1666409, ILMN_2383516, ILMN_1789830, ILMN_1672174, ILMN_1800412, ILMN_1803714, ILMN_2393254, ILMN_1671191, ILMN_1798311, ILMN_1728660, ILMN_2376108, ILMN_1713751, ILMN_2242463, ILMN_1700923, ILMN_2404512, ILMN_1734229, ILMN_1691809, ILMN_1772743, ILMN_1785574	791	375	12983	1.05046	1	0.985683	99.9985
ILMN_1804490
ILMN_1804629		Annotation Cluster 88	Enrichment Score: 0.6876617459512153
ILMN_1804812		Category	Term	Count	%	PValue	Genes	List Total	Pop Hits	Pop Total	Fold Enrichment	Bonferroni	Benjamini	FDR
ILMN_1804822		UP_SEQ_FEATURE	domain:IQ 1	6	0.505476	0.0379327	ILMN_1672547, ILMN_2360184, ILMN_1805999, ILMN_1727490, ILMN_1808789, ILMN_1698225	1167	31	19113	3.16991	1	0.989292	49.5742
ILMN_1805131		UP_SEQ_FEATURE	domain:IQ 2	6	0.505476	0.0379327	ILMN_1672547, ILMN_2360184, ILMN_1805999, ILMN_1727490, ILMN_1808789, ILMN_1698225	1167	31	19113	3.16991	1	0.989292	49.5742
ILMN_1805512		SMART	SM00015:IQ	10	0.84246	0.0586017	ILMN_1672547, ILMN_1670000, ILMN_1754943, ILMN_2360184, ILMN_1805999, ILMN_1727490, ILMN_1753377, ILMN_1808299, ILMN_1808789, ILMN_1698225	518	87	9079	2.0146	1	0.82528	54.586
ILMN_1805742		UP_SEQ_FEATURE	domain:Myosin head-like	6	0.505476	0.059467	ILMN_1672547, ILMN_1754943, ILMN_1805999, ILMN_1727490, ILMN_1808789, ILMN_1698225	1167	35	19113	2.80764	1	0.99393	66.2256
ILMN_1805916		SMART	SM00242:MYSc	6	0.505476	0.0625731	ILMN_1672547, ILMN_1754943, ILMN_1805999, ILMN_1727490, ILMN_1808789, ILMN_1698225	518	38	9079	2.76743	1	0.813632	57.0274
ILMN_1805999		INTERPRO	IPR001609:Myosin head, motor region	6	0.505476	0.0867518	ILMN_1672547, ILMN_1754943, ILMN_1805999, ILMN_1727490, ILMN_1808789, ILMN_1698225	1045	38	16659	2.5171	1	0.994619	77.8524
ILMN_1806017		INTERPRO	IPR000048:IQ calmodulin-binding region	10	0.84246	0.0941959	ILMN_1672547, ILMN_1670000, ILMN_1754943, ILMN_2360184, ILMN_1805999, ILMN_1727490, ILMN_1753377, ILMN_1808299, ILMN_1808789, ILMN_1698225	1045	87	16659	1.83237	1	0.995852	80.6678
ILMN_1806023		SP_PIR_KEYWORDS	motor protein	13	1.0952	0.104495	ILMN_1702279, ILMN_1656822, ILMN_1754943, ILMN_1686562, ILMN_1805999, ILMN_1727490, ILMN_2055330, ILMN_1756921, ILMN_1808789, ILMN_2300186, ILMN_1672547, ILMN_2081398, ILMN_1811836, ILMN_1698225	1167	132	19235	1.62327	1	0.651677	79.7371
ILMN_1806122		SP_PIR_KEYWORDS	calmodulin-binding	12	1.01095	0.111646	ILMN_1672547, ILMN_1754943, ILMN_2360184, ILMN_1712023, ILMN_1805999, ILMN_1744897, ILMN_1802669, ILMN_2140990, ILMN_1683179, ILMN_1700432, ILMN_1808789, ILMN_1698225	1167	120	19235	1.64824	1	0.67066	81.9557
ILMN_1806349		GOTERM_MF_FAT	GO:0005516~calmodulin binding	13	1.0952	0.145013	ILMN_1754943, ILMN_1712023, ILMN_1744897, ILMN_1805999, ILMN_1761851, ILMN_1802669, ILMN_1808789, ILMN_1672547, ILMN_2360184, ILMN_1683179, ILMN_2140990, ILMN_1700432, ILMN_1698225	791	140	12983	1.5241	1	0.881359	91.2959
ILMN_1806408		GOTERM_MF_FAT	GO:0003774~motor activity	13	1.0952	0.155729	ILMN_1702279, ILMN_1656822, ILMN_1754943, ILMN_1686562, ILMN_1805999, ILMN_1727490, ILMN_2055330, ILMN_1756921, ILMN_1808789, ILMN_2300186, ILMN_1672547, ILMN_2081398, ILMN_1811836, ILMN_1698225	791	142	12983	1.50264	1	0.871812	92.849
ILMN_1806809		UP_SEQ_FEATURE	domain:IQ 4	3	0.252738	0.186161	ILMN_1672547, ILMN_1808789, ILMN_1698225	1167	13	19113	3.77951	1	0.999858	97.3933
ILMN_1806937		SP_PIR_KEYWORDS	myosin	6	0.505476	0.195073	ILMN_1672547, ILMN_1754943, ILMN_1805999, ILMN_1727490, ILMN_1808789, ILMN_1698225	1167	51	19235	1.93911	1	0.793427	95.6665
ILMN_1807177		UP_SEQ_FEATURE	region of interest:Calmodulin-binding	6	0.505476	0.243487	ILMN_1712023, ILMN_1744897, ILMN_1802669, ILMN_2140990, ILMN_1683179, ILMN_1700432	1167	55	19113	1.78668	1	0.999971	99.2848
ILMN_1807304		GOTERM_MF_FAT	GO:0000146~microfilament motor activity	3	0.252738	0.277185	ILMN_1672547, ILMN_1754943, ILMN_1698225	791	17	12983	2.89648	1	0.947365	99.3643
ILMN_1807397		UP_SEQ_FEATURE	domain:IQ 3	3	0.252738	0.347094	ILMN_1672547, ILMN_1808789, ILMN_1698225	1167	20	19113	2.45668	1	0.999997	99.9473
ILMN_1807503		GOTERM_CC_FAT	GO:0016459~myosin complex	6	0.505476	0.348908	ILMN_1672547, ILMN_1754943, ILMN_1805999, ILMN_1727490, ILMN_1808789, ILMN_1698225	766	65	12782	1.54031	1	0.904901	99.7884
ILMN_1807825		GOTERM_MF_FAT	GO:0051015~actin filament binding	5	0.42123	0.404641	ILMN_1796336, ILMN_1672547, ILMN_1745499, ILMN_1808789, ILMN_1698225	791	53	12983	1.54843	1	0.972187	99.9691
ILMN_1807994		GOTERM_BP_FAT	GO:0030048~actin filament-based movement	3	0.252738	0.427462	ILMN_1672547, ILMN_1754943, ILMN_1698225	849	23	13528	2.07835	1	0.994208	99.9954
ILMN_1808110		UP_SEQ_FEATURE	region of interest:Actin-binding	3	0.252738	0.496762	ILMN_1672547, ILMN_1754943, ILMN_1698225	1167	27	19113	1.81977	1	1	99.9995
ILMN_1808299		UP_SEQ_FEATURE	domain:IQ	4	0.336984	0.706467	ILMN_1670000, ILMN_1754943, ILMN_1753377, ILMN_1808299	1167	59	19113	1.11037	1	1	100
ILMN_1808305		GOTERM_MF_FAT	GO:0003779~actin binding	18	1.51643	0.779491	ILMN_1796336, ILMN_1657955, ILMN_1754943, ILMN_1789618, ILMN_2395214, ILMN_1805999, ILMN_1727490, ILMN_1737170, ILMN_1747771, ILMN_1808789, ILMN_1672547, ILMN_1788538, ILMN_2407703, ILMN_1770641, ILMN_2143671, ILMN_1787919, ILMN_1745499, ILMN_1761322, ILMN_1698225	791	326	12983	0.906261	1	0.999211	100
ILMN_1808333		SP_PIR_KEYWORDS	actin-binding	13	1.0952	0.823393	ILMN_1754943, ILMN_1805999, ILMN_1727490, ILMN_1737170, ILMN_1747771, ILMN_1808789, ILMN_1672547, ILMN_1770641, ILMN_2407703, ILMN_2143671, ILMN_1787919, ILMN_1761322, ILMN_1698225	1167	247	19235	0.867497	1	0.995867	100
ILMN_1808501		GOTERM_MF_FAT	GO:0008092~cytoskeletal protein binding	26	2.1904	0.881789	ILMN_1657955, ILMN_1656822, ILMN_1801905, ILMN_1746494, ILMN_1754943, ILMN_2395214, ILMN_1805999, ILMN_1811682, ILMN_1747771, ILMN_1808789, ILMN_1721704, ILMN_1679782, ILMN_1745499, ILMN_1761322, ILMN_1796336, ILMN_1789618, ILMN_1727490, ILMN_1737170, ILMN_1672547, ILMN_1779071, ILMN_1788538, ILMN_1770641, ILMN_2407703, ILMN_2143671, ILMN_1700923, ILMN_1787919, ILMN_1698725, ILMN_2352190, ILMN_16…	791	504	12983	0.846723	1	0.999905	100
ILMN_1808584		GOTERM_CC_FAT	GO:0015629~actin cytoskeleton	12	1.01095	0.934003	ILMN_1672547, ILMN_1769118, ILMN_1754943, ILMN_1797367, ILMN_1805999, ILMN_2143671, ILMN_1727490, ILMN_1671703, ILMN_1747771, ILMN_1717781, ILMN_1808789, ILMN_1698225	766	269	12782	0.744387	1	0.99942	100
ILMN_1808634
ILMN_1808779		Annotation Cluster 89	Enrichment Score: 0.6820556000822157
ILMN_1808789		Category	Term	Count	%	PValue	Genes	List Total	Pop Hits	Pop Total	Fold Enrichment	Bonferroni	Benjamini	FDR
ILMN_1808821		SP_PIR_KEYWORDS	growth regulation	8	0.673968	0.0398835	ILMN_2414366, ILMN_1759789, ILMN_1753795, ILMN_1758719, ILMN_1721022, ILMN_2120340, ILMN_1693108, ILMN_1747146, ILMN_1746276, ILMN_1656540	1167	53	19235	2.48791	1	0.408467	44.4953
ILMN_1809010		GOTERM_CC_FAT	GO:0035267~NuA4 histone acetyltransferase complex	4	0.336984	0.0473852	ILMN_2414366, ILMN_1759789, ILMN_2120340, ILMN_1693108, ILMN_1746276, ILMN_1656540	766	14	12782	4.76762	1	0.431096	50.1761
ILMN_1809027		GOTERM_CC_FAT	GO:0043189~H4/H2A histone acetyltransferase complex	4	0.336984	0.0566765	ILMN_2414366, ILMN_1759789, ILMN_2120340, ILMN_1693108, ILMN_1746276, ILMN_1656540	766	15	12782	4.44978	1	0.461504	56.7138
ILMN_1809285		GOTERM_BP_FAT	GO:0016573~histone acetylation	7	0.589722	0.0778771	ILMN_2414366, ILMN_1759789, ILMN_2095840, ILMN_2120340, ILMN_1777168, ILMN_1658800, ILMN_1693108, ILMN_1746276, ILMN_1656540	849	48	13528	2.32371	1	0.853714	76.5735
ILMN_1809437		GOTERM_BP_FAT	GO:0006473~protein amino acid acetylation	7	0.589722	0.105192	ILMN_2414366, ILMN_1759789, ILMN_2095840, ILMN_2120340, ILMN_1777168, ILMN_1658800, ILMN_1693108, ILMN_1746276, ILMN_1656540	849	52	13528	2.14497	1	0.908877	86.3245
ILMN_1809488		GOTERM_BP_FAT	GO:0016568~chromatin modification	23	1.93766	0.139967	ILMN_1806937, ILMN_1759789, ILMN_2376263, ILMN_1700604, ILMN_2336109, ILMN_1700915, ILMN_1813834, ILMN_1780887, ILMN_1806122, ILMN_2120340, ILMN_1777168, ILMN_1768488, ILMN_1656540, ILMN_1786016, ILMN_1752111, ILMN_2307455, ILMN_1658800, ILMN_1746276, ILMN_1811955, ILMN_2414366, ILMN_1699496, ILMN_2095840, ILMN_2234229, ILMN_2349006, ILMN_1766245, ILMN_1711543, ILMN_1693108, ILMN_2403889	849	274	13528	1.33753	1	0.9338	93.2734
ILMN_1809818		GOTERM_BP_FAT	GO:0016570~histone modification	12	1.01095	0.142818	ILMN_1759789, ILMN_2307455, ILMN_1700604, ILMN_1658800, ILMN_1746276, ILMN_1811955, ILMN_2414366, ILMN_1813834, ILMN_2095840, ILMN_2234229, ILMN_2349006, ILMN_1780887, ILMN_2120340, ILMN_1777168, ILMN_1693108, ILMN_2403889, ILMN_1656540	849	122	13528	1.56728	1	0.932102	93.6615
ILMN_1809944		GOTERM_BP_FAT	GO:0016569~covalent chromatin modification	12	1.01095	0.166487	ILMN_1759789, ILMN_2307455, ILMN_1700604, ILMN_1658800, ILMN_1746276, ILMN_1811955, ILMN_2414366, ILMN_1813834, ILMN_2095840, ILMN_2234229, ILMN_2349006, ILMN_1780887, ILMN_2120340, ILMN_1777168, ILMN_1693108, ILMN_2403889, ILMN_1656540	849	126	13528	1.51753	1	0.950814	96.1602
ILMN_1810275		GOTERM_BP_FAT	GO:0043968~histone H2A acetylation	3	0.252738	0.171037	ILMN_2120340, ILMN_1693108, ILMN_1746276, ILMN_1656540	849	12	13528	3.98351	1	0.952618	96.5187
ILMN_1810474		GOTERM_BP_FAT	GO:0043543~protein amino acid acylation	7	0.589722	0.172322	ILMN_2414366, ILMN_1759789, ILMN_2095840, ILMN_2120340, ILMN_1777168, ILMN_1658800, ILMN_1693108, ILMN_1746276, ILMN_1656540	849	60	13528	1.85897	1	0.952165	96.614
ILMN_1810514		GOTERM_CC_FAT	GO:0000123~histone acetyltransferase complex	6	0.505476	0.177778	ILMN_2414366, ILMN_1759789, ILMN_2095840, ILMN_2120340, ILMN_1658800, ILMN_1693108, ILMN_1746276, ILMN_1656540	766	50	12782	2.0024	1	0.76998	93.9745
ILMN_1810591		GOTERM_BP_FAT	GO:0006325~chromatin organization	29	2.44313	0.204113	ILMN_1806937, ILMN_1759789, ILMN_2339284, ILMN_1700604, ILMN_2376263, ILMN_2336109, ILMN_1700915, ILMN_1813834, ILMN_1806122, ILMN_1742238, ILMN_1780887, ILMN_2120340, ILMN_1777168, ILMN_1758623, ILMN_1791637, ILMN_1768488, ILMN_1656540, ILMN_1786016, ILMN_1752111, ILMN_2307455, ILMN_1658800, ILMN_1651496, ILMN_1746276, ILMN_1792689, ILMN_2414366, ILMN_1811955, ILMN_2115340, ILMN_1699496, ILMN_20…	849	378	13528	1.22245	1	0.967238	98.3204
ILMN_1810729		SP_PIR_KEYWORDS	chromatin regulator	16	1.34794	0.31169	ILMN_1806937, ILMN_1759789, ILMN_2376263, ILMN_1658800, ILMN_2336109, ILMN_1746276, ILMN_1700915, ILMN_2414366, ILMN_1811955, ILMN_1699496, ILMN_1813834, ILMN_2095840, ILMN_1780887, ILMN_2349006, ILMN_1806122, ILMN_2234229, ILMN_2120340, ILMN_1711543, ILMN_1693108, ILMN_2403889, ILMN_1656540	1167	213	19235	1.23812	1	0.88252	99.5495
ILMN_1810782		GOTERM_BP_FAT	GO:0043967~histone H4 acetylation	3	0.252738	0.359622	ILMN_2120340, ILMN_1693108, ILMN_1746276, ILMN_1656540	849	20	13528	2.39011	1	0.99055	99.9657
ILMN_1810852		GOTERM_BP_FAT	GO:0051276~chromosome organization	33	2.78012	0.40264	ILMN_1806937, ILMN_1759789, ILMN_2339284, ILMN_1700604, ILMN_2376263, ILMN_1685631, ILMN_2336109, ILMN_1700915, ILMN_1813834, ILMN_1770811, ILMN_1806122, ILMN_1742238, ILMN_1780887, ILMN_2120340, ILMN_1777168, ILMN_1758623, ILMN_1791637, ILMN_1760635, ILMN_1768488, ILMN_1656540, ILMN_1786016, ILMN_1752111, ILMN_2307455, ILMN_1658800, ILMN_1651496, ILMN_1746276, ILMN_1741572, ILMN_1792689, ILMN_24…	849	485	13528	1.08417	1	0.993166	99.9901
ILMN_1811171		GOTERM_MF_FAT	GO:0004468~lysine N-acetyltransferase activity	4	0.336984	0.409867	ILMN_2414366, ILMN_1759789, ILMN_2095840, ILMN_1669033, ILMN_1746276	791	38	12983	1.72773	1	0.972345	99.973
ILMN_1811188		GOTERM_MF_FAT	GO:0004402~histone acetyltransferase activity	4	0.336984	0.409867	ILMN_2414366, ILMN_1759789, ILMN_2095840, ILMN_1669033, ILMN_1746276	791	38	12983	1.72773	1	0.972345	99.973
ILMN_1811378		INTERPRO	IPR016181:Acyl-CoA N-acyltransferase	3	0.252738	0.587004	ILMN_2414366, ILMN_1759789, ILMN_2095840, ILMN_1777168	1045	31	16659	1.54274	1	0.999998	100
ILMN_1811682		GOTERM_MF_FAT	GO:0008080~N-acetyltransferase activity	5	0.42123	0.611897	ILMN_2414366, ILMN_1759789, ILMN_2095840, ILMN_1777168, ILMN_1669033, ILMN_1746276	791	69	12983	1.18938	1	0.993839	100
ILMN_1811836		GOTERM_MF_FAT	GO:0016407~acetyltransferase activity	5	0.42123	0.743173	ILMN_2414366, ILMN_1759789, ILMN_2095840, ILMN_1777168, ILMN_1669033, ILMN_1746276	791	82	12983	1.00082	1	0.998538	100
ILMN_1811955		GOTERM_MF_FAT	GO:0016410~N-acyltransferase activity	5	0.42123	0.751707	ILMN_2414366, ILMN_1759789, ILMN_2095840, ILMN_1777168, ILMN_1669033, ILMN_1746276	791	83	12983	0.988759	1	0.998712	100
ILMN_1812062
ILMN_1812312		Annotation Cluster 90	Enrichment Score: 0.6783753637138182
ILMN_1812441		Category	Term	Count	%	PValue	Genes	List Total	Pop Hits	Pop Total	Fold Enrichment	Bonferroni	Benjamini	FDR
ILMN_1812478		GOTERM_CC_FAT	GO:0031300~intrinsic to organelle membrane	14	1.17944	0.0980727	ILMN_1675055, ILMN_2350315, ILMN_1672174, ILMN_1761969, ILMN_1672042, ILMN_1683916, ILMN_2388701, ILMN_2408430, ILMN_1732049, ILMN_2130409, ILMN_1651385, ILMN_1787680, ILMN_1758034, ILMN_1772743	766	146	12782	1.60009	1	0.593227	77.267
ILMN_1812666		GOTERM_CC_FAT	GO:0031301~integral to organelle membrane	12	1.01095	0.118385	ILMN_1675055, ILMN_1732049, ILMN_2388701, ILMN_2408430, ILMN_2130409, ILMN_2350315, ILMN_1761969, ILMN_1672042, ILMN_1787680, ILMN_1758034, ILMN_1683916, ILMN_1772743	766	123	12782	1.62797	1	0.641131	83.6059
ILMN_1812776		GOTERM_CC_FAT	GO:0030176~integral to endoplasmic reticulum membrane	5	0.42123	0.309457	ILMN_1732049, ILMN_1761969, ILMN_1672042, ILMN_1787680, ILMN_1772743	766	47	12782	1.77518	1	0.889595	99.5077
ILMN_1812777		GOTERM_CC_FAT	GO:0031227~intrinsic to endoplasmic reticulum membrane	5	0.42123	0.538336	ILMN_1732049, ILMN_1761969, ILMN_1672042, ILMN_1787680, ILMN_1772743	766	64	12782	1.30365	1	0.964489	99.9985
ILMN_1812970
ILMN_1812981		Annotation Cluster 91	Enrichment Score: 0.6777911600379274
ILMN_1813010		Category	Term	Count	%	PValue	Genes	List Total	Pop Hits	Pop Total	Fold Enrichment	Bonferroni	Benjamini	FDR
ILMN_1813207		PIR_SUPERFAMILY	PIRSF005856:DNA repair and recombination protein, Rad51 type	3	0.252738	0.0443937	ILMN_1802392, ILMN_2370910, ILMN_1760635	437	6	7396	8.46224	1	0.977098	47.9897
ILMN_1813275		PIR_SUPERFAMILY	PIRSF005856:Rad51	3	0.252738	0.0443937	ILMN_1802392, ILMN_2370910, ILMN_1760635	437	6	7396	8.46224	1	0.977098	47.9897
ILMN_1813379		INTERPRO	IPR016467:DNA repair and recombination, RecA-like	3	0.252738	0.049707	ILMN_1802392, ILMN_2370910, ILMN_1760635	1045	6	16659	7.97081	1	0.993831	57.127
ILMN_1813389		SP_PIR_KEYWORDS	dna recombination	6	0.505476	0.0708285	ILMN_1697962, ILMN_1802392, ILMN_2120340, ILMN_2370910, ILMN_1760635, ILMN_1693108, ILMN_1656540	1167	37	19235	2.67283	1	0.538651	65.4433
ILMN_1813489		INTERPRO	IPR001553:RecA bacterial DNA recombination	3	0.252738	0.0853915	ILMN_1802392, ILMN_2370910, ILMN_1760635	1045	8	16659	5.97811	1	0.99618	77.298
ILMN_1813594		GOTERM_BP_FAT	GO:0007131~reciprocal meiotic recombination	4	0.336984	0.187928	ILMN_1802392, ILMN_2370910, ILMN_1760635, ILMN_1788363	849	24	13528	2.65567	1	0.96207	97.5917
ILMN_1813635		GOTERM_BP_FAT	GO:0006310~DNA recombination	9	0.758214	0.336893	ILMN_1697962, ILMN_1802392, ILMN_2120340, ILMN_2370910, ILMN_1785852, ILMN_1700604, ILMN_1760635, ILMN_1693108, ILMN_1788363, ILMN_1656540	849	105	13528	1.36577	1	0.988839	99.936
ILMN_1813657		KEGG_PATHWAY	hsa03440:Homologous recombination	3	0.252738	0.459693	ILMN_1802392, ILMN_2370910, ILMN_1760635	280	28	5085	1.94579	1	0.873275	99.9364
ILMN_1813834		GOTERM_BP_FAT	GO:0007127~meiosis I	4	0.336984	0.495093	ILMN_1802392, ILMN_2370910, ILMN_1760635, ILMN_1788363	849	42	13528	1.51753	1	0.996878	99.9995
ILMN_1813846		GOTERM_BP_FAT	GO:0051327~M phase of meiotic cell cycle	4	0.336984	0.949952	ILMN_1802392, ILMN_2370910, ILMN_1760635, ILMN_1788363	849	98	13528	0.650369	1	0.999998	100
ILMN_1814156		GOTERM_BP_FAT	GO:0007126~meiosis	4	0.336984	0.949952	ILMN_1802392, ILMN_2370910, ILMN_1760635, ILMN_1788363	849	98	13528	0.650369	1	0.999998	100
ILMN_1814305		GOTERM_BP_FAT	GO:0051321~meiotic cell cycle	4	0.336984	0.954511	ILMN_1802392, ILMN_2370910, ILMN_1760635, ILMN_1788363	849	100	13528	0.637362	1	0.999998	100
ILMN_1814808
ILMN_1814823		Annotation Cluster 92	Enrichment Score: 0.6759783563725569
ILMN_1814859		Category	Term	Count	%	PValue	Genes	List Total	Pop Hits	Pop Total	Fold Enrichment	Bonferroni	Benjamini	FDR
ILMN_1815083		GOTERM_BP_FAT	GO:0009060~aerobic respiration	6	0.505476	0.0652638	ILMN_1721669, ILMN_1802706, ILMN_1739274, ILMN_1663407, ILMN_1671191, ILMN_1667257	849	35	13528	2.73155	1	0.81169	70.1239
ILMN_1815086		GOTERM_BP_FAT	GO:0045333~cellular respiration	10	0.84246	0.153734	ILMN_1721669, ILMN_1802706, ILMN_1760741, ILMN_1812312, ILMN_1739274, ILMN_1784641, ILMN_1663407, ILMN_1807397, ILMN_1671191, ILMN_1667257	849	97	13528	1.64268	1	0.942776	94.9609
ILMN_1815115		GOTERM_BP_FAT	GO:0043648~dicarboxylic acid metabolic process	5	0.42123	0.161536	ILMN_1721669, ILMN_1802706, ILMN_1753547, ILMN_1715125, ILMN_1667257	849	34	13528	2.34324	1	0.946669	95.7308
ILMN_1820550		GOTERM_BP_FAT	GO:0046356~acetyl-CoA catabolic process	4	0.336984	0.17192	ILMN_1721669, ILMN_1802706, ILMN_1739274, ILMN_1667257	849	23	13528	2.77114	1	0.952614	96.5844
ILMN_1820572		GOTERM_BP_FAT	GO:0006099~tricarboxylic acid cycle	4	0.336984	0.17192	ILMN_1721669, ILMN_1802706, ILMN_1739274, ILMN_1667257	849	23	13528	2.77114	1	0.952614	96.5844
ILMN_1821465		GOTERM_BP_FAT	GO:0009109~coenzyme catabolic process	4	0.336984	0.220979	ILMN_1721669, ILMN_1802706, ILMN_1739274, ILMN_1667257	849	26	13528	2.45139	1	0.972849	98.8553
ILMN_1821724		KEGG_PATHWAY	hsa00020:Citrate cycle (TCA cycle)	4	0.336984	0.240374	ILMN_1721669, ILMN_1802706, ILMN_1739274, ILMN_1667257	280	31	5085	2.34332	1	0.874534	96.263
ILMN_1828491		GOTERM_BP_FAT	GO:0051187~cofactor catabolic process	4	0.336984	0.307321	ILMN_1721669, ILMN_1802706, ILMN_1739274, ILMN_1667257	849	31	13528	2.05601	1	0.986417	99.8602
ILMN_1832033		GOTERM_BP_FAT	GO:0006084~acetyl-CoA metabolic process	4	0.336984	0.307321	ILMN_1721669, ILMN_1802706, ILMN_1739274, ILMN_1667257	849	31	13528	2.05601	1	0.986417	99.8602
ILMN_1832672		SP_PIR_KEYWORDS	tricarboxylic acid cycle	3	0.252738	0.366615	ILMN_1721669, ILMN_1802706, ILMN_1667257	1167	21	19235	2.35463	1	0.911905	99.8647
ILMN_1838522		GOTERM_BP_FAT	GO:0015980~energy derivation by oxidation of organic compounds	11	0.926706	0.41614	ILMN_1721669, ILMN_1802706, ILMN_1760741, ILMN_2352009, ILMN_1812312, ILMN_1739274, ILMN_1784641, ILMN_1663407, ILMN_1807397, ILMN_1671191, ILMN_1667257, ILMN_1806408	849	144	13528	1.21718	1	0.993499	99.9934
ILMN_1838767
ILMN_1840894		Annotation Cluster 93	Enrichment Score: 0.6710683029821181
ILMN_1844692		Category	Term	Count	%	PValue	Genes	List Total	Pop Hits	Pop Total	Fold Enrichment	Bonferroni	Benjamini	FDR
ILMN_1845086		KEGG_PATHWAY	hsa00510:N-Glycan biosynthesis	7	0.589722	0.0381709	ILMN_1743635, ILMN_1722688, ILMN_1732049, ILMN_2105308, ILMN_1685413, ILMN_1672042, ILMN_1658992, ILMN_2365686, ILMN_1731619, ILMN_2191822	280	46	5085	2.76359	0.997196	0.858986	37.2044
ILMN_1851547		GOTERM_MF_FAT	GO:0000030~mannosyltransferase activity	4	0.336984	0.0694798	ILMN_1722688, ILMN_1732049, ILMN_2105308, ILMN_1685413, ILMN_1658992, ILMN_2365686	791	16	12983	4.10335	1	0.747383	67.4422
ILMN_1852166		SP_PIR_KEYWORDS	congenital disorder of glycosylation	4	0.336984	0.13128	ILMN_1791873, ILMN_1722688, ILMN_2105308, ILMN_1685413, ILMN_1658992, ILMN_2365686	1167	21	19235	3.13951	1	0.701896	86.9398
ILMN_1853775		GOTERM_BP_FAT	GO:0070085~glycosylation	11	0.926706	0.281643	ILMN_2070815, ILMN_1722688, ILMN_2350315, ILMN_2105308, ILMN_1672042, ILMN_1731619, ILMN_2408430, ILMN_2388701, ILMN_1732049, ILMN_1655654, ILMN_1685413, ILMN_1781691, ILMN_2365686, ILMN_1658992	849	128	13528	1.36933	1	0.984457	99.7318
ILMN_1853876		GOTERM_BP_FAT	GO:0006486~protein amino acid glycosylation	11	0.926706	0.281643	ILMN_2070815, ILMN_1722688, ILMN_2350315, ILMN_2105308, ILMN_1672042, ILMN_1731619, ILMN_2408430, ILMN_2388701, ILMN_1732049, ILMN_1655654, ILMN_1685413, ILMN_1781691, ILMN_2365686, ILMN_1658992	849	128	13528	1.36933	1	0.984457	99.7318
ILMN_1859908		GOTERM_BP_FAT	GO:0043413~biopolymer glycosylation	11	0.926706	0.281643	ILMN_2070815, ILMN_1722688, ILMN_2350315, ILMN_2105308, ILMN_1672042, ILMN_1731619, ILMN_2408430, ILMN_2388701, ILMN_1732049, ILMN_1655654, ILMN_1685413, ILMN_1781691, ILMN_2365686, ILMN_1658992	849	128	13528	1.36933	1	0.984457	99.7318
ILMN_1862217		GOTERM_BP_FAT	GO:0009101~glycoprotein biosynthetic process	13	1.0952	0.287496	ILMN_2070815, ILMN_1722688, ILMN_1706498, ILMN_2350315, ILMN_2105308, ILMN_1672042, ILMN_1731619, ILMN_1732049, ILMN_2388701, ILMN_1655654, ILMN_2408430, ILMN_1685413, ILMN_1781691, ILMN_1658992, ILMN_2365686, ILMN_2368617	849	158	13528	1.31103	1	0.984621	99.7683
ILMN_1862963		GOTERM_BP_FAT	GO:0006487~protein amino acid N-linked glycosylation	5	0.42123	0.2968	ILMN_2070815, ILMN_1722688, ILMN_1655654, ILMN_1685413, ILMN_1672042, ILMN_2365686, ILMN_1731619	849	44	13528	1.81069	1	0.985661	99.8169
ILMN_1864347		GOTERM_BP_FAT	GO:0009100~glycoprotein metabolic process	15	1.26369	0.388289	ILMN_1667460, ILMN_2070815, ILMN_1722688, ILMN_1706498, ILMN_2350315, ILMN_2105308, ILMN_1672042, ILMN_1731619, ILMN_1732049, ILMN_2408430, ILMN_2388701, ILMN_1655654, ILMN_1781691, ILMN_1685413, ILMN_2345142, ILMN_2365686, ILMN_1658992, ILMN_2368617, ILMN_2404512	849	202	13528	1.18322	1	0.992212	99.9849
ILMN_1866460		SP_PIR_KEYWORDS	glycosyltransferase	12	1.01095	0.75541	ILMN_1690939, ILMN_1722688, ILMN_1723632, ILMN_2350315, ILMN_2105308, ILMN_1780153, ILMN_2397571, ILMN_2408430, ILMN_2388701, ILMN_1732049, ILMN_1722491, ILMN_1685413, ILMN_2365686, ILMN_1658992, ILMN_1726410, ILMN_1762167	1167	214	19235	0.924249	1	0.991869	100
ILMN_1872864
ILMN_1873053		Annotation Cluster 94	Enrichment Score: 0.6650859479060257
ILMN_1875354		Category	Term	Count	%	PValue	Genes	List Total	Pop Hits	Pop Total	Fold Enrichment	Bonferroni	Benjamini	FDR
ILMN_1877068		GOTERM_BP_FAT	GO:0046129~purine ribonucleoside biosynthetic process	3	0.252738	0.0854203	ILMN_1722491, ILMN_1780153, ILMN_1726410, ILMN_1768062	849	8	13528	5.97527	1	0.87322	79.7767
ILMN_1878029		GOTERM_BP_FAT	GO:0042451~purine nucleoside biosynthetic process	3	0.252738	0.0854203	ILMN_1722491, ILMN_1780153, ILMN_1726410, ILMN_1768062	849	8	13528	5.97527	1	0.87322	79.7767
ILMN_1880406		GOTERM_BP_FAT	GO:0042455~ribonucleoside biosynthetic process	3	0.252738	0.0854203	ILMN_1722491, ILMN_1780153, ILMN_1726410, ILMN_1768062	849	8	13528	5.97527	1	0.87322	79.7767
ILMN_1882590		GOTERM_BP_FAT	GO:0009163~nucleoside biosynthetic process	3	0.252738	0.0854203	ILMN_1722491, ILMN_1780153, ILMN_1726410, ILMN_1768062	849	8	13528	5.97527	1	0.87322	79.7767
ILMN_1886655		GOTERM_BP_FAT	GO:0009116~nucleoside metabolic process	6	0.505476	0.373457	ILMN_2222984, ILMN_1690939, ILMN_1705469, ILMN_1722491, ILMN_1667050, ILMN_1780153, ILMN_1726410, ILMN_1768062	849	64	13528	1.49382	1	0.991643	99.9768
ILMN_1886769		GOTERM_BP_FAT	GO:0042278~purine nucleoside metabolic process	3	0.252738	0.550522	ILMN_1722491, ILMN_1780153, ILMN_1726410, ILMN_1768062	849	29	13528	1.64835	1	0.998037	99.9999
ILMN_1897294		GOTERM_BP_FAT	GO:0046128~purine ribonucleoside metabolic process	3	0.252738	0.550522	ILMN_1722491, ILMN_1780153, ILMN_1726410, ILMN_1768062	849	29	13528	1.64835	1	0.998037	99.9999
ILMN_1898223		GOTERM_BP_FAT	GO:0009119~ribonucleoside metabolic process	3	0.252738	0.79301	ILMN_1722491, ILMN_1780153, ILMN_1726410, ILMN_1768062	849	46	13528	1.03918	1	0.999816	100
ILMN_1898723
ILMN_1900998		Annotation Cluster 95	Enrichment Score: 0.6633028845301256
ILMN_1903487		Category	Term	Count	%	PValue	Genes	List Total	Pop Hits	Pop Total	Fold Enrichment	Bonferroni	Benjamini	FDR
ILMN_1905527		GOTERM_BP_FAT	GO:0032496~response to lipopolysaccharide	9	0.758214	0.108411	ILMN_1773352, ILMN_1762594, ILMN_1795464, ILMN_1690105, ILMN_1651964, ILMN_1665621, ILMN_2183409, ILMN_1777325, ILMN_1691364, ILMN_2148847, ILMN_1806023, ILMN_2098126	849	77	13528	1.86242	1	0.912517	87.1788
ILMN_1906520		GOTERM_BP_FAT	GO:0002237~response to molecule of bacterial origin	9	0.758214	0.170259	ILMN_1773352, ILMN_1762594, ILMN_1795464, ILMN_1690105, ILMN_1651964, ILMN_1665621, ILMN_2183409, ILMN_1777325, ILMN_1691364, ILMN_2148847, ILMN_1806023, ILMN_2098126	849	86	13528	1.66752	1	0.952721	96.4597
ILMN_1909886		GOTERM_BP_FAT	GO:0009617~response to bacterium	13	1.0952	0.554507	ILMN_1773352, ILMN_1651964, ILMN_1680965, ILMN_1691364, ILMN_1658121, ILMN_2098126, ILMN_2048043, ILMN_1795464, ILMN_1749662, ILMN_1762594, ILMN_1690105, ILMN_1777325, ILMN_2183409, ILMN_1665621, ILMN_1806023, ILMN_2148847, ILMN_2114422	849	193	13528	1.07328	1	0.998104	99.9999
ILMN_1910908
ILMN_1911115		Annotation Cluster 96	Enrichment Score: 0.6613127848031728
ILMN_2038775		Category	Term	Count	%	PValue	Genes	List Total	Pop Hits	Pop Total	Fold Enrichment	Bonferroni	Benjamini	FDR
ILMN_2038776		GOTERM_BP_FAT	GO:0032680~regulation of tumor necrosis factor production	6	0.505476	0.0418406	ILMN_1762594, ILMN_1697554, ILMN_1787680, ILMN_1665621, ILMN_1659206, ILMN_2114422	849	31	13528	3.08401	1	0.718226	53.4704
ILMN_2041327		GOTERM_BP_FAT	GO:0032720~negative regulation of tumor necrosis factor production	3	0.252738	0.105398	ILMN_1787680, ILMN_1665621, ILMN_1659206	849	9	13528	5.31135	1	0.907675	86.3805
ILMN_2044085		GOTERM_BP_FAT	GO:0001818~negative regulation of cytokine production	5	0.42123	0.213008	ILMN_2414366, ILMN_1759789, ILMN_1762594, ILMN_1787680, ILMN_1665621, ILMN_1659206	849	38	13528	2.09658	1	0.970187	98.6265
ILMN_2044453		GOTERM_BP_FAT	GO:0001817~regulation of cytokine production	12	1.01095	0.586775	ILMN_1802653, ILMN_1760347, ILMN_1759789, ILMN_1697554, ILMN_1762594, ILMN_2414366, ILMN_1753547, ILMN_1685109, ILMN_1787680, ILMN_1665621, ILMN_2148847, ILMN_1659206, ILMN_2114422	849	181	13528	1.0564	1	0.998441	100
ILMN_2045911		GOTERM_BP_FAT	GO:0051241~negative regulation of multicellular organismal process	8	0.673968	0.895651	ILMN_1813846, ILMN_2414366, ILMN_1759789, ILMN_1762594, ILMN_1760347, ILMN_1729161, ILMN_1787680, ILMN_1665621, ILMN_1659206	849	164	13528	0.77727	1	0.999976	100
ILMN_2048043
ILMN_2049536		Annotation Cluster 97	Enrichment Score: 0.6603055768185684
ILMN_2052373		Category	Term	Count	%	PValue	Genes	List Total	Pop Hits	Pop Total	Fold Enrichment	Bonferroni	Benjamini	FDR
ILMN_2053281		GOTERM_BP_FAT	GO:0042770~DNA damage response, signal transduction	9	0.758214	0.127449	ILMN_1806937, ILMN_1790807, ILMN_2414366, ILMN_1759789, ILMN_1771139, ILMN_2353697, ILMN_1774083, ILMN_1788363, ILMN_1712678, ILMN_1659106	849	80	13528	1.79258	1	0.927251	91.2876
ILMN_2055330		GOTERM_BP_FAT	GO:0031571~G1 DNA damage checkpoint	3	0.252738	0.14841	ILMN_1771139, ILMN_1774083, ILMN_1712678	849	11	13528	4.34565	1	0.937337	94.3623
ILMN_2058782		GOTERM_BP_FAT	GO:0000077~DNA damage checkpoint	6	0.505476	0.180357	ILMN_1806937, ILMN_1790807, ILMN_1771139, ILMN_2353697, ILMN_1774083, ILMN_1712678	849	48	13528	1.99176	1	0.957619	97.1565
ILMN_2059294		GOTERM_BP_FAT	GO:0000075~cell cycle checkpoint	9	0.758214	0.210233	ILMN_1806937, ILMN_1790807, ILMN_1771139, ILMN_1694711, ILMN_1756086, ILMN_1785852, ILMN_2353697, ILMN_1798454, ILMN_1774083, ILMN_1712678	849	91	13528	1.57589	1	0.969719	98.5372
ILMN_2059886		GOTERM_BP_FAT	GO:0031570~DNA integrity checkpoint	6	0.505476	0.225325	ILMN_1806937, ILMN_1790807, ILMN_1771139, ILMN_2353697, ILMN_1774083, ILMN_1712678	849	52	13528	1.83854	1	0.97401	98.9644
ILMN_2060115		GOTERM_BP_FAT	GO:0031575~G1/S transition checkpoint	3	0.252738	0.289046	ILMN_1771139, ILMN_1774083, ILMN_1712678	849	17	13528	2.81189	1	0.984754	99.7772
ILMN_2061732		GOTERM_BP_FAT	GO:0007093~mitotic cell cycle checkpoint	4	0.336984	0.511039	ILMN_1771139, ILMN_1694711, ILMN_1798454, ILMN_1774083, ILMN_1712678	849	43	13528	1.48224	1	0.997307	99.9997
ILMN_2062754
ILMN_2064655		Annotation Cluster 98	Enrichment Score: 0.6420041441542914
ILMN_2065783		Category	Term	Count	%	PValue	Genes	List Total	Pop Hits	Pop Total	Fold Enrichment	Bonferroni	Benjamini	FDR
ILMN_2070072		GOTERM_BP_FAT	GO:0046578~regulation of Ras protein signal transduction	20	1.68492	0.0684373	ILMN_1744614, ILMN_1732318, ILMN_1797367, ILMN_2123730, ILMN_2088825, ILMN_1661622, ILMN_1712659, ILMN_2194561, ILMN_2096743, ILMN_1693726, ILMN_1651385, ILMN_1777342, ILMN_1754562, ILMN_1753377, ILMN_1700432, ILMN_1750256, ILMN_1775759, ILMN_1713918, ILMN_1808299, ILMN_2158242	849	210	13528	1.51753	1	0.824248	71.8884
ILMN_2070210		GOTERM_BP_FAT	GO:0051056~regulation of small GTPase mediated signal transduction	22	1.85341	0.111399	ILMN_1744614, ILMN_1733115, ILMN_1732318, ILMN_1797367, ILMN_2123730, ILMN_1661622, ILMN_2088825, ILMN_1712659, ILMN_2194561, ILMN_2096743, ILMN_1693726, ILMN_1769412, ILMN_1651385, ILMN_1777342, ILMN_1754562, ILMN_1753377, ILMN_1700432, ILMN_1750256, ILMN_1775759, ILMN_1713918, ILMN_1808299, ILMN_2158242	849	252	13528	1.39107	1	0.917007	87.9265
ILMN_2070815		GOTERM_MF_FAT	GO:0030695~GTPase regulator activity	31	2.61163	0.147794	ILMN_1769027, ILMN_1733115, ILMN_1687430, ILMN_2088825, ILMN_1770388, ILMN_2194561, ILMN_1652777, ILMN_1769412, ILMN_2356672, ILMN_1754562, ILMN_1753377, ILMN_1806023, ILMN_1750256, ILMN_1744614, ILMN_2309228, ILMN_1789618, ILMN_1797367, ILMN_1770733, ILMN_2349138, ILMN_2123730, ILMN_1661622, ILMN_1790962, ILMN_1689989, ILMN_1795876, ILMN_1672547, ILMN_1696828, ILMN_1662799, ILMN_2096743, ILMN_16…	791	404	12983	1.25944	1	0.875241	91.7267
ILMN_2072101		GOTERM_MF_FAT	GO:0060589~nucleoside-triphosphatase regulator activity	31	2.61163	0.176877	ILMN_1769027, ILMN_1733115, ILMN_1687430, ILMN_2088825, ILMN_1770388, ILMN_2194561, ILMN_1652777, ILMN_1769412, ILMN_2356672, ILMN_1754562, ILMN_1753377, ILMN_1806023, ILMN_1750256, ILMN_1744614, ILMN_2309228, ILMN_1789618, ILMN_1797367, ILMN_1770733, ILMN_2349138, ILMN_2123730, ILMN_1661622, ILMN_1790962, ILMN_1689989, ILMN_1795876, ILMN_1672547, ILMN_1696828, ILMN_1662799, ILMN_2096743, ILMN_16…	791	413	12983	1.232	1	0.875181	95.184
ILMN_2073732		GOTERM_MF_FAT	GO:0005099~Ras GTPase activator activity	8	0.673968	0.317144	ILMN_1672547, ILMN_1693726, ILMN_2096743, ILMN_1652777, ILMN_2123730, ILMN_1777342, ILMN_1661622, ILMN_1806023	791	91	12983	1.44294	1	0.956836	99.738
ILMN_2075643		GOTERM_MF_FAT	GO:0005085~guanyl-nucleotide exchange factor activity	12	1.01095	0.320365	ILMN_1744614, ILMN_1770733, ILMN_1687430, ILMN_2194561, ILMN_1769412, ILMN_2356672, ILMN_1713380, ILMN_1754562, ILMN_1777342, ILMN_1753377, ILMN_1750256, ILMN_1808299, ILMN_1713918	791	152	12983	1.29579	1	0.956036	99.7566
ILMN_2078697		GOTERM_MF_FAT	GO:0005096~GTPase activator activity	16	1.34794	0.362156	ILMN_1744614, ILMN_1733115, ILMN_1770733, ILMN_2123730, ILMN_1790962, ILMN_2088825, ILMN_1661622, ILMN_1672547, ILMN_1696828, ILMN_1662799, ILMN_1693726, ILMN_2096743, ILMN_1652777, ILMN_1777342, ILMN_1806023, ILMN_2260224	791	220	12983	1.1937	1	0.964462	99.9095
ILMN_2081335		GOTERM_MF_FAT	GO:0005083~small GTPase regulator activity	19	1.60067	0.39962	ILMN_1744614, ILMN_1789618, ILMN_2123730, ILMN_2088825, ILMN_1661622, ILMN_1770388, ILMN_1689989, ILMN_2194561, ILMN_1672547, ILMN_1693726, ILMN_2096743, ILMN_1652777, ILMN_1777342, ILMN_1754562, ILMN_1753377, ILMN_1806023, ILMN_1750256, ILMN_1713918, ILMN_1808299	791	274	12983	1.13816	1	0.97132	99.9647
ILMN_2081398		GOTERM_MF_FAT	GO:0008047~enzyme activator activity	21	1.76917	0.568875	ILMN_1744614, ILMN_1733115, ILMN_1770733, ILMN_2123730, ILMN_1790962, ILMN_2088825, ILMN_1661622, ILMN_1672547, ILMN_1696828, ILMN_1729123, ILMN_1662799, ILMN_2096743, ILMN_1693726, ILMN_1652777, ILMN_2181445, ILMN_1777342, ILMN_1712678, ILMN_1806023, ILMN_1750256, ILMN_2114422, ILMN_2260224	791	335	12983	1.0289	1	0.99057	99.9998
ILMN_2082244
ILMN_2082865		Annotation Cluster 99	Enrichment Score: 0.6419184402884502
ILMN_2086077		Category	Term	Count	%	PValue	Genes	List Total	Pop Hits	Pop Total	Fold Enrichment	Bonferroni	Benjamini	FDR
ILMN_2086981		GOTERM_BP_FAT	GO:0030705~cytoskeleton-dependent intracellular transport	7	0.589722	0.105192	ILMN_1796336, ILMN_1702279, ILMN_1672547, ILMN_2081398, ILMN_1754943, ILMN_1745499, ILMN_1754529, ILMN_1698225	849	52	13528	2.14497	1	0.908877	86.3245
ILMN_2087692		GOTERM_BP_FAT	GO:0010970~microtubule-based transport	4	0.336984	0.272382	ILMN_1796336, ILMN_1702279, ILMN_2081398, ILMN_1745499, ILMN_1754529	849	29	13528	2.1978	1	0.984531	99.6627
ILMN_2088825		GOTERM_BP_FAT	GO:0007018~microtubule-based movement	9	0.758214	0.414078	ILMN_1796336, ILMN_1791726, ILMN_1702279, ILMN_2081398, ILMN_1686562, ILMN_2038775, ILMN_2055330, ILMN_1682459, ILMN_1745499, ILMN_1754529	849	113	13528	1.26908	1	0.993391	99.993
ILMN_2090802
ILMN_2092693		Annotation Cluster 100	Enrichment Score: 0.6372932061738918
ILMN_2093427		Category	Term	Count	%	PValue	Genes	List Total	Pop Hits	Pop Total	Fold Enrichment	Bonferroni	Benjamini	FDR
ILMN_2093720		GOTERM_BP_FAT	GO:0006979~response to oxidative stress	17	1.43218	0.0520932	ILMN_1670609, ILMN_1773352, ILMN_1732318, ILMN_1763828, ILMN_1792107, ILMN_1801119, ILMN_2258268, ILMN_2228180, ILMN_1712659, ILMN_1691364, ILMN_1804822, ILMN_2317348, ILMN_2098126, ILMN_1749662, ILMN_1690105, ILMN_1737738, ILMN_1726752, ILMN_1758034, ILMN_1777325, ILMN_1806023, ILMN_1750256	849	164	13528	1.6517	1	0.768577	61.6207
ILMN_2094905		GOTERM_BP_FAT	GO:0042542~response to hydrogen peroxide	8	0.673968	0.0594527	ILMN_1749662, ILMN_1690105, ILMN_1732318, ILMN_1726752, ILMN_1801119, ILMN_2258268, ILMN_1712659, ILMN_1777325, ILMN_1691364, ILMN_1806023, ILMN_2317348	849	56	13528	2.27629	1	0.795108	66.6187
ILMN_2095840		GOTERM_BP_FAT	GO:0000302~response to reactive oxygen species	8	0.673968	0.189204	ILMN_1749662, ILMN_1690105, ILMN_1732318, ILMN_1726752, ILMN_1801119, ILMN_2258268, ILMN_1712659, ILMN_1777325, ILMN_1691364, ILMN_1806023, ILMN_2317348	849	75	13528	1.69963	1	0.962319	97.6585
ILMN_2096743		GOTERM_BP_FAT	GO:0001836~release of cytochrome c from mitochondria	3	0.252738	0.382613	ILMN_1749662, ILMN_1801119, ILMN_1806023	849	21	13528	2.27629	1	0.992157	99.9822
ILMN_2098126		GOTERM_BP_FAT	GO:0010035~response to inorganic substance	15	1.26369	0.409746	ILMN_1746494, ILMN_1732318, ILMN_1722688, ILMN_1763828, ILMN_1733931, ILMN_1880406, ILMN_1801119, ILMN_2258268, ILMN_1712659, ILMN_1691364, ILMN_2317348, ILMN_1690105, ILMN_1749662, ILMN_1726752, ILMN_1721704, ILMN_1715125, ILMN_1777325, ILMN_2087692, ILMN_1806023	849	205	13528	1.16591	1	0.993591	99.992
ILMN_2098325		GOTERM_BP_FAT	GO:0008637~apoptotic mitochondrial changes	3	0.252738	0.587201	ILMN_1749662, ILMN_1801119, ILMN_1806023	849	31	13528	1.542	1	0.998427	100
ILMN_2098418		GOTERM_BP_FAT	GO:0014070~response to organic cyclic substance	8	0.673968	0.641216	ILMN_1746494, ILMN_1690105, ILMN_1732318, ILMN_1880406, ILMN_1721704, ILMN_1801119, ILMN_2086077, ILMN_1777325, ILMN_1691364, ILMN_1806023, ILMN_2182704	849	121	13528	1.05349	1	0.999003	100
ILMN_2099586
ILMN_2100689		Annotation Cluster 101	Enrichment Score: 0.6240740755096755
ILMN_2101719		Category	Term	Count	%	PValue	Genes	List Total	Pop Hits	Pop Total	Fold Enrichment	Bonferroni	Benjamini	FDR
ILMN_2103591		GOTERM_BP_FAT	GO:0043666~regulation of phosphoprotein phosphatase activity	3	0.252738	0.194177	ILMN_1729123, ILMN_1732725, ILMN_1797367	849	13	13528	3.67709	1	0.964496	97.9027
ILMN_2105308		GOTERM_BP_FAT	GO:0035303~regulation of dephosphorylation	4	0.336984	0.220979	ILMN_1729123, ILMN_1732725, ILMN_1706553, ILMN_1797367	849	26	13528	2.45139	1	0.972849	98.8553
ILMN_2105966		GOTERM_BP_FAT	GO:0010921~regulation of phosphatase activity	3	0.252738	0.312772	ILMN_1729123, ILMN_1732725, ILMN_1797367	849	18	13528	2.65567	1	0.986235	99.8786
ILMN_2107184
ILMN_2110281		Annotation Cluster 102	Enrichment Score: 0.622971762379512
ILMN_2111918		Category	Term	Count	%	PValue	Genes	List Total	Pop Hits	Pop Total	Fold Enrichment	Bonferroni	Benjamini	FDR
ILMN_2112811		UP_SEQ_FEATURE	short sequence motif:BH1	3	0.252738	0.141993	ILMN_2181445, ILMN_1801119, ILMN_1803988	1167	11	19113	4.4667	1	0.999423	93.3557
ILMN_2114422		INTERPRO	IPR002475:BCL2-like apoptosis inhibitor	3	0.252738	0.170978	ILMN_2181445, ILMN_1801119, ILMN_1803988	1045	12	16659	3.98541	1	0.998046	95.5611
ILMN_2115340		UP_SEQ_FEATURE	short sequence motif:BH2	3	0.252738	0.186161	ILMN_2181445, ILMN_1801119, ILMN_1803988	1167	13	19113	3.77951	1	0.999858	97.3933
ILMN_2115453		UP_SEQ_FEATURE	short sequence motif:BH3	3	0.252738	0.2782	ILMN_2181445, ILMN_1801119, ILMN_1803988	1167	17	19113	2.89022	1	0.999984	99.6886
ILMN_2116714		SMART	SM00337:BCL	3	0.252738	0.359053	ILMN_2181445, ILMN_1801119, ILMN_1803988	518	22	9079	2.39005	1	0.981462	99.7015
ILMN_2120340		INTERPRO	IPR000712:Apoptosis regulator Bcl-2, BH	3	0.252738	0.405097	ILMN_2181445, ILMN_1801119, ILMN_1803988	1045	22	16659	2.17386	1	0.999947	99.9821
ILMN_2121282
ILMN_2122420		Annotation Cluster 103	Enrichment Score: 0.608312812966807
ILMN_2123730		Category	Term	Count	%	PValue	Genes	List Total	Pop Hits	Pop Total	Fold Enrichment	Bonferroni	Benjamini	FDR
ILMN_2124790		SMART	SM00256:FBOX	7	0.589722	0.198302	ILMN_1747119, ILMN_1688639, ILMN_2350266, ILMN_1808110, ILMN_1771139, ILMN_1745962, ILMN_2045911, ILMN_1812776, ILMN_1754489	518	69	9079	1.7781	1	0.943488	94.4369
ILMN_2128639		INTERPRO	IPR001810:Cyclin-like F-box	7	0.589722	0.274159	ILMN_1747119, ILMN_1688639, ILMN_2350266, ILMN_1808110, ILMN_1771139, ILMN_1745962, ILMN_2045911, ILMN_1812776, ILMN_1754489	1045	70	16659	1.59416	1	0.999376	99.512
ILMN_2129349		UP_SEQ_FEATURE	domain:F-box	7	0.589722	0.275253	ILMN_1747119, ILMN_1688639, ILMN_2350266, ILMN_1808110, ILMN_1771139, ILMN_1745962, ILMN_2045911, ILMN_1812776, ILMN_1754489	1167	72	19113	1.5923	1	0.999987	99.6653
ILMN_2130409
ILMN_2134974		Annotation Cluster 104	Enrichment Score: 0.5802404911536353
ILMN_2135756		Category	Term	Count	%	PValue	Genes	List Total	Pop Hits	Pop Total	Fold Enrichment	Bonferroni	Benjamini	FDR
ILMN_2137066		INTERPRO	IPR013154:Alcohol dehydrogenase GroES-like	3	0.252738	0.217599	ILMN_2358919, ILMN_1758827, ILMN_1692517	1045	14	16659	3.41606	1	0.999023	98.3028
ILMN_2137536		INTERPRO	IPR013149:Alcohol dehydrogenase, zinc-binding	3	0.252738	0.288942	ILMN_2358919, ILMN_1758827, ILMN_1692517	1045	17	16659	2.81323	1	0.999563	99.6533
ILMN_2138435		INTERPRO	IPR002085:Alcohol dehydrogenase superfamily, zinc-containing	3	0.252738	0.288942	ILMN_2358919, ILMN_1758827, ILMN_1692517	1045	17	16659	2.81323	1	0.999563	99.6533
ILMN_2139396
ILMN_2140342		Annotation Cluster 105	Enrichment Score: 0.5789996180972754
ILMN_2140389		Category	Term	Count	%	PValue	Genes	List Total	Pop Hits	Pop Total	Fold Enrichment	Bonferroni	Benjamini	FDR
ILMN_2140990		GOTERM_CC_FAT	GO:0044431~Golgi apparatus part	24	2.0219	0.115159	ILMN_1746856, ILMN_1658835, ILMN_1750409, ILMN_2105966, ILMN_2350315, ILMN_2214355, ILMN_1684042, ILMN_1791873, ILMN_2388701, ILMN_1728907, ILMN_1675982, ILMN_1800543, ILMN_1667460, ILMN_1753002, ILMN_1656293, ILMN_2402972, ILMN_1751627, ILMN_1657483, ILMN_1721535, ILMN_2408430, ILMN_1788538, ILMN_1690524, ILMN_1796240, ILMN_1703683, ILMN_2345142, ILMN_1774806	766	294	12782	1.36218	1	0.636494	82.7238
ILMN_2141790		SP_PIR_KEYWORDS	golgi apparatus	40	3.36984	0.298422	ILMN_1746856, ILMN_1658835, ILMN_1760347, ILMN_1750409, ILMN_2105966, ILMN_1758719, ILMN_1743763, ILMN_2350315, ILMN_2161746, ILMN_1657373, ILMN_1859908, ILMN_1684042, ILMN_1680109, ILMN_1664012, ILMN_1666597, ILMN_1791873, ILMN_2388701, ILMN_1778377, ILMN_1728907, ILMN_1755221, ILMN_1675982, ILMN_2368617, ILMN_1800543, ILMN_1667460, ILMN_1793829, ILMN_1753002, ILMN_1656293, ILMN_2402972, ILMN_17…	1167	588	19235	1.12125	1	0.871889	99.4062
ILMN_2142695		GOTERM_CC_FAT	GO:0005794~Golgi apparatus	53	4.46504	0.533177	ILMN_1746856, ILMN_1658835, ILMN_1760347, ILMN_1696347, ILMN_1743763, ILMN_2350315, ILMN_1859908, ILMN_1684042, ILMN_1680109, ILMN_1666597, ILMN_1791873, ILMN_2388701, ILMN_1778377, ILMN_1724181, ILMN_1755221, ILMN_1675982, ILMN_1800543, ILMN_1656293, ILMN_1706498, ILMN_2402972, ILMN_1751627, ILMN_1660837, ILMN_1657483, ILMN_1721535, ILMN_2407703, ILMN_2242463, ILMN_2285802, ILMN_2404512, ILMN_17…	766	872	12782	1.01421	1	0.964887	99.9982
ILMN_2143261
ILMN_2143314		Annotation Cluster 106	Enrichment Score: 0.5777362817590761
ILMN_2143671		Category	Term	Count	%	PValue	Genes	List Total	Pop Hits	Pop Total	Fold Enrichment	Bonferroni	Benjamini	FDR
ILMN_2144574		SP_PIR_KEYWORDS	rna-binding	45	3.79107	0.0283224	ILMN_1695717, ILMN_1779404, ILMN_1774839, ILMN_1655734, ILMN_1693345, ILMN_2124790, ILMN_1674063, ILMN_1798827, ILMN_1692575, ILMN_2241775, ILMN_1712320, ILMN_1674811, ILMN_1688178, ILMN_1797046, ILMN_1760683, ILMN_1795218, ILMN_1711189, ILMN_2311518, ILMN_2410826, ILMN_2112811, ILMN_1718706, ILMN_1661945, ILMN_1720442, ILMN_1670796, ILMN_1807304, ILMN_2395285, ILMN_2336393, ILMN_2222872, ILMN_17…	1167	540	19235	1.37354	1	0.353407	34.0038
ILMN_2145116		SMART	SM00360:RRM	17	1.43218	0.147676	ILMN_1797046, ILMN_1695717, ILMN_1760683, ILMN_1714896, ILMN_1779404, ILMN_1774839, ILMN_1802355, ILMN_1693345, ILMN_2304624, ILMN_1700604, ILMN_2124790, ILMN_1776021, ILMN_2112811, ILMN_2307025, ILMN_1670841, ILMN_1661945, ILMN_1720442, ILMN_2395285, ILMN_2222872, ILMN_1688178, ILMN_1703720	518	211	9079	1.41213	1	0.913172	87.6141
ILMN_2145518		INTERPRO	IPR000504:RNA recognition motif, RNP-1	17	1.43218	0.250007	ILMN_1797046, ILMN_1695717, ILMN_1760683, ILMN_1714896, ILMN_1779404, ILMN_1774839, ILMN_1802355, ILMN_1693345, ILMN_2304624, ILMN_1700604, ILMN_2124790, ILMN_1776021, ILMN_2112811, ILMN_2307025, ILMN_1670841, ILMN_1661945, ILMN_1720442, ILMN_2395285, ILMN_2222872, ILMN_1688178, ILMN_1703720	1045	211	16659	1.2844	1	0.999237	99.1595
ILMN_2146233		INTERPRO	IPR012677:Nucleotide-binding, alpha-beta plait	16	1.34794	0.358092	ILMN_1797046, ILMN_1760683, ILMN_1695717, ILMN_1714896, ILMN_1779404, ILMN_1774839, ILMN_1802355, ILMN_2304624, ILMN_1700604, ILMN_1776021, ILMN_2112811, ILMN_2307025, ILMN_1670841, ILMN_1661945, ILMN_1720442, ILMN_2395285, ILMN_2222872, ILMN_1798163, ILMN_1703720	1045	213	16659	1.19749	1	0.999856	99.9366
ILMN_2148847		UP_SEQ_FEATURE	domain:RRM 1	8	0.673968	0.42045	ILMN_1760683, ILMN_2112811, ILMN_1714896, ILMN_1779404, ILMN_2307025, ILMN_1670841, ILMN_1774839, ILMN_1693345, ILMN_1700604	1167	101	19113	1.29726	1	0.999999	99.9936
ILMN_2149566		UP_SEQ_FEATURE	domain:RRM 2	8	0.673968	0.42045	ILMN_1760683, ILMN_2112811, ILMN_1714896, ILMN_1779404, ILMN_2307025, ILMN_1670841, ILMN_1774839, ILMN_1693345, ILMN_1700604	1167	101	19113	1.29726	1	0.999999	99.9936
ILMN_2150000		UP_SEQ_FEATURE	domain:RRM	9	0.758214	0.441195	ILMN_1776021, ILMN_1797046, ILMN_1695717, ILMN_1802355, ILMN_1661945, ILMN_2304624, ILMN_1720442, ILMN_2395285, ILMN_2124790, ILMN_2222872, ILMN_1703720, ILMN_1688178	1167	119	19113	1.23866	1	0.999999	99.9966
ILMN_2151048		UP_SEQ_FEATURE	domain:RRM 3	3	0.252738	0.81783	ILMN_2112811, ILMN_2307025, ILMN_1670841, ILMN_1774839	1167	50	19113	0.982674	1	1	100
ILMN_2151056
ILMN_2155172		Annotation Cluster 107	Enrichment Score: 0.5706810958784885
ILMN_2155998		Category	Term	Count	%	PValue	Genes	List Total	Pop Hits	Pop Total	Fold Enrichment	Bonferroni	Benjamini	FDR
ILMN_2158242		GOTERM_CC_FAT	GO:0055029~nuclear DNA-directed RNA polymerase complex	4	0.336984	0.186009	ILMN_1659411, ILMN_1685109, ILMN_1720542, ILMN_1792672, ILMN_1732300	766	25	12782	2.66987	1	0.77167	94.7847
ILMN_2158594		GOTERM_CC_FAT	GO:0000428~DNA-directed RNA polymerase complex	4	0.336984	0.186009	ILMN_1659411, ILMN_1685109, ILMN_1720542, ILMN_1792672, ILMN_1732300	766	25	12782	2.66987	1	0.77167	94.7847
ILMN_2159453		KEGG_PATHWAY	hsa03020:RNA polymerase	4	0.336984	0.196488	ILMN_1659411, ILMN_1685109, ILMN_1720542, ILMN_1792672, ILMN_1732300	280	28	5085	2.59439	1	0.873129	92.6862
ILMN_2161222		GOTERM_CC_FAT	GO:0030880~RNA polymerase complex	4	0.336984	0.20157	ILMN_1659411, ILMN_1685109, ILMN_1720542, ILMN_1792672, ILMN_1732300	766	26	12782	2.56718	1	0.791815	96.0465
ILMN_2161746		GOTERM_CC_FAT	GO:0005665~DNA-directed RNA polymerase II, core complex	3	0.252738	0.202865	ILMN_1659411, ILMN_1720542, ILMN_1792672, ILMN_1732300	766	14	12782	3.57572	1	0.789522	96.1375
ILMN_2162234		KEGG_PATHWAY	hsa00230:Purine metabolism	12	1.01095	0.217325	ILMN_2222984, ILMN_1790680, ILMN_1716053, ILMN_1732300, ILMN_1664012, ILMN_1790757, ILMN_1705469, ILMN_1659411, ILMN_1722491, ILMN_1720542, ILMN_1685109, ILMN_1667050, ILMN_1726410, ILMN_1768062, ILMN_1792672	280	153	5085	1.42437	1	0.871984	94.6578
ILMN_2167416		KEGG_PATHWAY	hsa00240:Pyrimidine metabolism	8	0.673968	0.264781	ILMN_1664012, ILMN_2222984, ILMN_1690939, ILMN_1659411, ILMN_1705469, ILMN_1685109, ILMN_1720542, ILMN_1802456, ILMN_1792672, ILMN_1732300	280	95	5085	1.52932	1	0.85561	97.4709
ILMN_2168933		GOTERM_MF_FAT	GO:0016779~nucleotidyltransferase activity	10	0.84246	0.350553	ILMN_2410826, ILMN_1659411, ILMN_1674063, ILMN_1790973, ILMN_1685109, ILMN_1720542, ILMN_1766652, ILMN_1663667, ILMN_1792672, ILMN_2093720, ILMN_1732300	791	125	12983	1.31307	1	0.961504	99.8801
ILMN_2169856		SP_PIR_KEYWORDS	dna-directed rna polymerase	4	0.336984	0.390792	ILMN_1659411, ILMN_1685109, ILMN_1720542, ILMN_1792672, ILMN_1732300	1167	37	19235	1.78188	1	0.922484	99.9229
ILMN_2171461		GOTERM_MF_FAT	GO:0003899~DNA-directed RNA polymerase activity	4	0.336984	0.490779	ILMN_1659411, ILMN_1685109, ILMN_1720542, ILMN_1792672, ILMN_1732300	791	43	12983	1.52683	1	0.98425	99.9973
ILMN_2174394		GOTERM_MF_FAT	GO:0034062~RNA polymerase activity	4	0.336984	0.490779	ILMN_1659411, ILMN_1685109, ILMN_1720542, ILMN_1792672, ILMN_1732300	791	43	12983	1.52683	1	0.98425	99.9973
ILMN_2175020
ILMN_2175265		Annotation Cluster 108	Enrichment Score: 0.5619652965401125
ILMN_2175474		Category	Term	Count	%	PValue	Genes	List Total	Pop Hits	Pop Total	Fold Enrichment	Bonferroni	Benjamini	FDR
ILMN_2179873		SMART	SM00156:PP2Ac	3	0.252738	0.166972	ILMN_1664921, ILMN_1802669, ILMN_1712659	518	13	9079	4.0447	1	0.91791	90.8181
ILMN_2181445		INTERPRO	IPR006186:Serine/threonine-specific protein phosphatase and bis(5-nucleosyl)-tetraphosphatase	3	0.252738	0.194109	ILMN_1664921, ILMN_1802669, ILMN_1712659	1045	13	16659	3.67884	1	0.998437	97.2259
ILMN_2182198		GOTERM_MF_FAT	GO:0004722~protein serine/threonine phosphatase activity	5	0.42123	0.29229	ILMN_1664921, ILMN_1802669, ILMN_1880406, ILMN_1712659, ILMN_1716862	791	45	12983	1.82371	1	0.950913	99.5426
ILMN_2182704		UP_SEQ_FEATURE	metal ion-binding site:Iron	5	0.42123	0.307927	ILMN_1664921, ILMN_1814823, ILMN_1802669, ILMN_1657373, ILMN_1712659, ILMN_1740429	1167	46	19113	1.78021	1	0.999993	99.8521
ILMN_2183409		INTERPRO	IPR004843:Metallophosphoesterase	3	0.252738	0.531157	ILMN_1664921, ILMN_1802669, ILMN_1712659	1045	28	16659	1.70803	1	0.999993	99.9997
ILMN_2185339
ILMN_2187718		Annotation Cluster 109	Enrichment Score: 0.5587783293266145
ILMN_2189424		Category	Term	Count	%	PValue	Genes	List Total	Pop Hits	Pop Total	Fold Enrichment	Bonferroni	Benjamini	FDR
ILMN_2189993		SMART	SM00454:SAM	9	0.758214	0.159087	ILMN_1705871, ILMN_2179873, ILMN_2317581, ILMN_1770927, ILMN_1799467, ILMN_1697554, ILMN_1814808, ILMN_1814305, ILMN_1798458, ILMN_1748844	518	93	9079	1.69616	1	0.918139	89.6147
ILMN_2191822		UP_SEQ_FEATURE	domain:SAM	8	0.673968	0.224022	ILMN_1705871, ILMN_2179873, ILMN_2317581, ILMN_1799467, ILMN_1697554, ILMN_1814808, ILMN_1814305, ILMN_1748844	1167	81	19113	1.61757	1	0.999943	98.8785
ILMN_2194561		INTERPRO	IPR001660:Sterile alpha motif SAM	9	0.758214	0.227073	ILMN_1705871, ILMN_2179873, ILMN_2317581, ILMN_1770927, ILMN_1799467, ILMN_1697554, ILMN_1814808, ILMN_1814305, ILMN_1798458, ILMN_1748844	1045	93	16659	1.54274	1	0.998846	98.6138
ILMN_2196337		INTERPRO	IPR013761:Sterile alpha motif-type	5	0.42123	0.719114	ILMN_2179873, ILMN_2317581, ILMN_1697554, ILMN_1814305, ILMN_1748844	1045	77	16659	1.03517	1	1	100
ILMN_2197519
ILMN_2198413		Annotation Cluster 110	Enrichment Score: 0.5532879793522988
ILMN_2198878		Category	Term	Count	%	PValue	Genes	List Total	Pop Hits	Pop Total	Fold Enrichment	Bonferroni	Benjamini	FDR
ILMN_2199022		GOTERM_BP_FAT	GO:0010563~negative regulation of phosphorus metabolic process	6	0.505476	0.180357	ILMN_2300186, ILMN_1729123, ILMN_2203891, ILMN_1804490, ILMN_2404512, ILMN_1806023	849	48	13528	1.99176	1	0.957619	97.1565
ILMN_2200503		GOTERM_BP_FAT	GO:0045936~negative regulation of phosphate metabolic process	6	0.505476	0.180357	ILMN_2300186, ILMN_1729123, ILMN_2203891, ILMN_1804490, ILMN_2404512, ILMN_1806023	849	48	13528	1.99176	1	0.957619	97.1565
ILMN_2201966		GOTERM_BP_FAT	GO:0042326~negative regulation of phosphorylation	5	0.42123	0.311208	ILMN_2300186, ILMN_2203891, ILMN_1804490, ILMN_2404512, ILMN_1806023	849	45	13528	1.77045	1	0.986588	99.8736
ILMN_2203891		GOTERM_BP_FAT	GO:0001933~negative regulation of protein amino acid phosphorylation	3	0.252738	0.60469	ILMN_2203891, ILMN_2404512, ILMN_1806023	849	32	13528	1.49382	1	0.998641	100
ILMN_2203987
ILMN_2205963		Annotation Cluster 111	Enrichment Score: 0.549001281718216
ILMN_2209180		Category	Term	Count	%	PValue	Genes	List Total	Pop Hits	Pop Total	Fold Enrichment	Bonferroni	Benjamini	FDR
ILMN_2210601		GOTERM_BP_FAT	GO:0000041~transition metal ion transport	8	0.673968	0.155704	ILMN_2187718, ILMN_1670609, ILMN_1814823, ILMN_1742705, ILMN_1728975, ILMN_1740572, ILMN_2383349, ILMN_1740429, ILMN_2116714	849	71	13528	1.79538	1	0.943085	95.1668
ILMN_2210729		UP_SEQ_FEATURE	metal ion-binding site:Copper	3	0.252738	0.231892	ILMN_2187718, ILMN_1670609, ILMN_1728975	1167	15	19113	3.27558	1	0.999955	99.0637
ILMN_2210837		GOTERM_BP_FAT	GO:0006825~copper ion transport	3	0.252738	0.265223	ILMN_2187718, ILMN_1670609, ILMN_1728975	849	16	13528	2.98763	1	0.98338	99.5981
ILMN_2213558		GOTERM_MF_FAT	GO:0005507~copper ion binding	6	0.505476	0.411138	ILMN_2187718, ILMN_1670609, ILMN_1813846, ILMN_1728975, ILMN_2383349, ILMN_2313901	791	69	12983	1.42725	1	0.972	99.9739
ILMN_2214355		SP_PIR_KEYWORDS	copper	5	0.42123	0.456888	ILMN_2187718, ILMN_1670609, ILMN_1728975, ILMN_2383349, ILMN_2313901	1167	57	19235	1.44583	1	0.948778	99.9854
ILMN_2216852
ILMN_2217329		Annotation Cluster 112	Enrichment Score: 0.5368219430726006
ILMN_2217809		Category	Term	Count	%	PValue	Genes	List Total	Pop Hits	Pop Total	Fold Enrichment	Bonferroni	Benjamini	FDR
ILMN_2219131		SMART	SM00114:CARD	4	0.336984	0.227028	ILMN_1762594, ILMN_1690282, ILMN_2182704, ILMN_2114422	518	29	9079	2.41752	1	0.952324	96.5471
ILMN_2222872		UP_SEQ_FEATURE	domain:CARD	4	0.336984	0.259006	ILMN_1676002, ILMN_1690282, ILMN_2182704, ILMN_2114422	1167	29	19113	2.25902	1	0.999981	99.5045
ILMN_2222984		INTERPRO	IPR001315:Caspase Recruitment	4	0.336984	0.272268	ILMN_1762594, ILMN_1690282, ILMN_2182704, ILMN_2114422	1045	29	16659	2.19885	1	0.999409	99.4905
ILMN_2223010		KEGG_PATHWAY	hsa04621:NOD-like receptor signaling pathway	5	0.42123	0.444967	ILMN_1773352, ILMN_1674152, ILMN_1762594, ILMN_2182704, ILMN_2114422, ILMN_2098126	280	62	5085	1.46457	1	0.873485	99.9123
ILMN_2225318
ILMN_2225735		Annotation Cluster 113	Enrichment Score: 0.5345539881979725
ILMN_2228180		Category	Term	Count	%	PValue	Genes	List Total	Pop Hits	Pop Total	Fold Enrichment	Bonferroni	Benjamini	FDR
ILMN_2228453		SP_PIR_KEYWORDS	notch signaling pathway	5	0.42123	0.235601	ILMN_1658677, ILMN_1729161, ILMN_1803060, ILMN_2404512, ILMN_1862217	1167	41	19235	2.01005	1	0.838636	97.9473
ILMN_2230892		KEGG_PATHWAY	hsa04330:Notch signaling pathway	5	0.42123	0.256212	ILMN_2256868, ILMN_1658677, ILMN_1729161, ILMN_1803060, ILMN_2404512	280	47	5085	1.93199	1	0.868879	97.0951
ILMN_2231020		GOTERM_BP_FAT	GO:0007219~Notch signaling pathway	5	0.42123	0.412631	ILMN_1658677, ILMN_1729161, ILMN_1803060, ILMN_2404512, ILMN_1862217	849	52	13528	1.53212	1	0.993347	99.9927
ILMN_2231021
ILMN_2231911		Annotation Cluster 114	Enrichment Score: 0.533166147111909
ILMN_2232166		Category	Term	Count	%	PValue	Genes	List Total	Pop Hits	Pop Total	Fold Enrichment	Bonferroni	Benjamini	FDR
ILMN_2234016		GOTERM_MF_FAT	GO:0004300~enoyl-CoA hydratase activity	3	0.252738	0.0470858	ILMN_1653115, ILMN_1718132, ILMN_2231911	791	6	12983	8.2067	1	0.689809	52.8377
ILMN_2234229		INTERPRO	IPR018376:Enoyl-CoA hydratase/isomerase, conserved site	3	0.252738	0.148358	ILMN_1653115, ILMN_1718132, ILMN_2231911	1045	11	16659	4.34772	1	0.996268	93.0582
ILMN_2241775		INTERPRO	IPR001753:Crotonase, core	3	0.252738	0.241312	ILMN_1653115, ILMN_1718132, ILMN_2231911	1045	15	16659	3.18833	1	0.999095	98.9821
ILMN_2241953		GOTERM_MF_FAT	GO:0016836~hydro-lyase activity	4	0.336984	0.506317	ILMN_1653115, ILMN_2365383, ILMN_1718132, ILMN_2231911	791	44	12983	1.49213	1	0.985794	99.9983
ILMN_2242463		GOTERM_BP_FAT	GO:0016054~organic acid catabolic process	8	0.673968	0.549251	ILMN_1653115, ILMN_2352009, ILMN_1729650, ILMN_1758034, ILMN_1718132, ILMN_1683916, ILMN_2231911, ILMN_1806408, ILMN_1743680	849	111	13528	1.1484	1	0.99806	99.9999
ILMN_2246661		GOTERM_BP_FAT	GO:0046395~carboxylic acid catabolic process	8	0.673968	0.549251	ILMN_1653115, ILMN_2352009, ILMN_1729650, ILMN_1758034, ILMN_1718132, ILMN_1683916, ILMN_2231911, ILMN_1806408, ILMN_1743680	849	111	13528	1.1484	1	0.99806	99.9999
ILMN_2251375		COG_ONTOLOGY	Lipid metabolism	5	0.42123	0.719602	ILMN_1653115, ILMN_2352009, ILMN_1703153, ILMN_1718132, ILMN_2231911, ILMN_1806408	147	64	1950	1.03635	1	0.994845	99.9978
ILMN_2256868
ILMN_2258268		Annotation Cluster 115	Enrichment Score: 0.5282252940311011
ILMN_2260224		Category	Term	Count	%	PValue	Genes	List Total	Pop Hits	Pop Total	Fold Enrichment	Bonferroni	Benjamini	FDR
ILMN_2270900		SP_PIR_KEYWORDS	selenocysteine	4	0.336984	0.23936	ILMN_1749662, ILMN_1746368, ILMN_1787680, ILMN_1719661	1167	28	19235	2.35463	1	0.840138	98.0886
ILMN_2280731		SP_PIR_KEYWORDS	selenium	4	0.336984	0.289492	ILMN_1749662, ILMN_1746368, ILMN_1787680, ILMN_1719661	1167	31	19235	2.12677	1	0.865211	99.287
ILMN_2281069		GOTERM_MF_FAT	GO:0008430~selenium binding	4	0.336984	0.308439	ILMN_1749662, ILMN_1746368, ILMN_1787680, ILMN_1719661	791	32	12983	2.05168	1	0.953418	99.6808
ILMN_2284013		GOTERM_BP_FAT	GO:0045454~cell redox homeostasis	6	0.505476	0.360779	ILMN_1749662, ILMN_1680314, ILMN_1746368, ILMN_2038776, ILMN_2258268, ILMN_1698715, ILMN_1787680	849	63	13528	1.51753	1	0.990405	99.9668
ILMN_2285802
ILMN_2286870		Annotation Cluster 116	Enrichment Score: 0.5228494708284153
ILMN_2288070		Category	Term	Count	%	PValue	Genes	List Total	Pop Hits	Pop Total	Fold Enrichment	Bonferroni	Benjamini	FDR
ILMN_2293992		GOTERM_MF_FAT	GO:0008656~caspase activator activity	3	0.252738	0.254069	ILMN_2181445, ILMN_1712678, ILMN_2114422	791	16	12983	3.07751	1	0.942796	98.9618
ILMN_2296950		GOTERM_MF_FAT	GO:0043028~caspase regulator activity	4	0.336984	0.257731	ILMN_2181445, ILMN_1774083, ILMN_1712678, ILMN_2114422	791	29	12983	2.26392	1	0.941998	99.0385
ILMN_2298160		GOTERM_MF_FAT	GO:0016504~peptidase activator activity	3	0.252738	0.412414	ILMN_2181445, ILMN_1712678, ILMN_2114422	791	23	12983	2.14088	1	0.971658	99.9748
ILMN_2300186
ILMN_2304624		Annotation Cluster 117	Enrichment Score: 0.5189527310194342
ILMN_2307025		Category	Term	Count	%	PValue	Genes	List Total	Pop Hits	Pop Total	Fold Enrichment	Bonferroni	Benjamini	FDR
ILMN_2307455		SMART	SM00285:PBD	3	0.252738	0.273597	ILMN_1769027, ILMN_1652777, ILMN_2349138, ILMN_1689989	518	18	9079	2.92117	1	0.964005	98.4674
ILMN_2307903		INTERPRO	IPR000095:PAK-box/P21-Rho-binding	3	0.252738	0.31266	ILMN_1769027, ILMN_1652777, ILMN_2349138, ILMN_1689989	1045	18	16659	2.65694	1	0.999671	99.8027
ILMN_2309228		UP_SEQ_FEATURE	domain:CRIB	3	0.252738	0.324308	ILMN_1769027, ILMN_1652777, ILMN_2349138, ILMN_1689989	1167	19	19113	2.58598	1	0.999996	99.9032
ILMN_2310253
ILMN_2310589		Annotation Cluster 118	Enrichment Score: 0.5146633080679952
ILMN_2311518		Category	Term	Count	%	PValue	Genes	List Total	Pop Hits	Pop Total	Fold Enrichment	Bonferroni	Benjamini	FDR
ILMN_2312732		GOTERM_BP_FAT	GO:0001662~behavioral fear response	3	0.252738	0.241398	ILMN_1740045, ILMN_1801119, ILMN_1750256	849	15	13528	3.18681	1	0.978784	99.2884
ILMN_2313901		GOTERM_BP_FAT	GO:0002209~behavioral defense response	3	0.252738	0.241398	ILMN_1740045, ILMN_1801119, ILMN_1750256	849	15	13528	3.18681	1	0.978784	99.2884
ILMN_2315694		GOTERM_BP_FAT	GO:0042596~fear response	3	0.252738	0.336321	ILMN_1740045, ILMN_1801119, ILMN_1750256	849	19	13528	2.5159	1	0.988926	99.935
ILMN_2316540		GOTERM_BP_FAT	GO:0033555~multicellular organismal response to stress	4	0.336984	0.445785	ILMN_1740045, ILMN_1761851, ILMN_1801119, ILMN_1750256	849	39	13528	1.63426	1	0.994993	99.9974
ILMN_2316878
ILMN_2317348		Annotation Cluster 119	Enrichment Score: 0.5041815860227458
ILMN_2317581		Category	Term	Count	%	PValue	Genes	List Total	Pop Hits	Pop Total	Fold Enrichment	Bonferroni	Benjamini	FDR
ILMN_2321485		BIOCARTA	h_egfPathway:EGF Signaling Pathway	7	0.589722	0.00448648	ILMN_1690105, ILMN_1753547, ILMN_1721022, ILMN_1760303, ILMN_1777325, ILMN_1691364, ILMN_2100689, ILMN_1806023, ILMN_1813489	92	26	1437	4.20527	0.587626	0.587626	5.46692
ILMN_2324584		BBID	2.Cytokine_Receptors	3	0.252738	0.0680949	ILMN_1690105, ILMN_1760303, ILMN_1777325, ILMN_1691364, ILMN_1813489	28	6	358	6.39286	0.990482	0.990482	51.3767
ILMN_2325112		GOTERM_BP_FAT	GO:0001952~regulation of cell-matrix adhesion	5	0.42123	0.0854622	ILMN_1797367, ILMN_1880406, ILMN_1801119, ILMN_1760303, ILMN_1802615	849	27	13528	2.95075	1	0.871226	79.7933
ILMN_2325978		KEGG_PATHWAY	hsa04722:Neurotrophin signaling pathway	11	0.926706	0.141508	ILMN_1674152, ILMN_1715173, ILMN_1714067, ILMN_1769412, ILMN_1801119, ILMN_1721022, ILMN_1760303, ILMN_1681703, ILMN_1844692, ILMN_1806023, ILMN_1775759, ILMN_1813489	280	124	5085	1.61103	1	0.853385	83.8643
ILMN_2326953		KEGG_PATHWAY	hsa05213:Endometrial cancer	6	0.505476	0.154437	ILMN_1880406, ILMN_1760303, ILMN_1681703, ILMN_1844692, ILMN_1788363, ILMN_1775759, ILMN_1813489	280	52	5085	2.09547	1	0.857513	86.5413
ILMN_2328378		BIOCARTA	h_ptenPathway:PTEN dependent cell cycle arrest and apoptosis	4	0.336984	0.158614	ILMN_1880406, ILMN_1721022, ILMN_1760303, ILMN_1681703, ILMN_1844692	92	22	1437	2.83992	1	0.743575	88.4597
ILMN_2330307		KEGG_PATHWAY	hsa05223:Non-small cell lung cancer	6	0.505476	0.172586	ILMN_1711383, ILMN_1760303, ILMN_1681703, ILMN_1844692, ILMN_1802615, ILMN_1775759, ILMN_1813489	280	54	5085	2.01786	1	0.851495	89.6165
ILMN_2332990		KEGG_PATHWAY	hsa04012:ErbB signaling pathway	8	0.673968	0.199031	ILMN_2337880, ILMN_1753547, ILMN_1721022, ILMN_1760303, ILMN_2100689, ILMN_1806023, ILMN_1775759, ILMN_1813489, ILMN_1742151	280	87	5085	1.66995	1	0.860722	92.9581
ILMN_2334296		KEGG_PATHWAY	hsa05214:Glioma	6	0.505476	0.262702	ILMN_1880406, ILMN_1721022, ILMN_1760303, ILMN_1802615, ILMN_1775759, ILMN_1813489	280	63	5085	1.72959	1	0.864777	97.3841
ILMN_2335704		KEGG_PATHWAY	hsa05222:Small cell lung cancer	7	0.589722	0.313122	ILMN_1810852, ILMN_2383774, ILMN_1880406, ILMN_1801119, ILMN_1760303, ILMN_1802615, ILMN_2182704	280	84	5085	1.51339	1	0.887112	98.8784
ILMN_2336109		GOTERM_BP_FAT	GO:0010810~regulation of cell-substrate adhesion	5	0.42123	0.325679	ILMN_1797367, ILMN_1880406, ILMN_1801119, ILMN_1760303, ILMN_1802615	849	46	13528	1.73196	1	0.987678	99.9136
ILMN_2336393		KEGG_PATHWAY	hsa05211:Renal cell carcinoma	6	0.505476	0.338834	ILMN_1769412, ILMN_1760303, ILMN_1666670, ILMN_1806023, ILMN_1775759, ILMN_1813489	280	70	5085	1.55663	1	0.866728	99.2892
ILMN_2337880		KEGG_PATHWAY	hsa05220:Chronic myeloid leukemia	6	0.505476	0.394305	ILMN_1753547, ILMN_1721022, ILMN_1760303, ILMN_1802615, ILMN_1775759, ILMN_1813489	280	75	5085	1.45286	1	0.870771	99.7507
ILMN_2337931		KEGG_PATHWAY	hsa04662:B cell receptor signaling pathway	6	0.505476	0.394305	ILMN_1674152, ILMN_1802669, ILMN_1760303, ILMN_1806023, ILMN_1775759, ILMN_1813489	280	75	5085	1.45286	1	0.870771	99.7507
ILMN_2339284		KEGG_PATHWAY	hsa05221:Acute myeloid leukemia	5	0.42123	0.394811	ILMN_1753547, ILMN_1760303, ILMN_1659206, ILMN_1775759, ILMN_1813489	280	58	5085	1.56558	1	0.864073	99.7532
ILMN_2339748		BIOCARTA	h_RacCycDPathway:Influence of Ras and Rho proteins on G1 to S Transition	3	0.252738	0.455759	ILMN_1760303, ILMN_1802615, ILMN_1813489	92	24	1437	1.95245	1	0.946234	99.9503
ILMN_2341793		KEGG_PATHWAY	hsa05218:Melanoma	5	0.42123	0.552159	ILMN_1880406, ILMN_1760303, ILMN_1802615, ILMN_1775759, ILMN_1813489	280	71	5085	1.27892	1	0.902968	99.9933
ILMN_2343105		KEGG_PATHWAY	hsa04370:VEGF signaling pathway	5	0.42123	0.596192	ILMN_1802669, ILMN_1760303, ILMN_1729281, ILMN_1775759, ILMN_1813489	280	75	5085	1.21071	1	0.913288	99.998
ILMN_2343624		KEGG_PATHWAY	hsa04510:Focal adhesion	11	0.926706	0.673168	ILMN_1658835, ILMN_1810852, ILMN_1769412, ILMN_1880406, ILMN_1801119, ILMN_1721022, ILMN_1760303, ILMN_1787919, ILMN_1806023, ILMN_1813489, ILMN_2182704	280	201	5085	0.99387	1	0.934364	99.9998
ILMN_2344130		KEGG_PATHWAY	hsa05210:Colorectal cancer	5	0.42123	0.685271	ILMN_1801119, ILMN_1760303, ILMN_1788363, ILMN_1806023, ILMN_1813489	280	84	5085	1.08099	1	0.93462	99.9999
ILMN_2344956		KEGG_PATHWAY	hsa04660:T cell receptor signaling pathway	6	0.505476	0.715135	ILMN_1674152, ILMN_1802669, ILMN_1760303, ILMN_1806023, ILMN_1775759, ILMN_1813489	280	108	5085	1.00893	1	0.945914	100
ILMN_2345142		KEGG_PATHWAY	hsa05215:Prostate cancer	5	0.42123	0.728408	ILMN_1880406, ILMN_1801119, ILMN_1760303, ILMN_1775759, ILMN_1813489	280	89	5085	1.02026	1	0.947009	100
ILMN_2348050		KEGG_PATHWAY	hsa04720:Long-term potentiation	4	0.336984	0.729816	ILMN_1715173, ILMN_1802669, ILMN_1775759, ILMN_1813489	280	68	5085	1.06828	1	0.945305	100
ILMN_2348243		KEGG_PATHWAY	hsa05212:Pancreatic cancer	4	0.336984	0.764831	ILMN_1690105, ILMN_1760303, ILMN_1777325, ILMN_1691364, ILMN_1802615, ILMN_1813489	280	72	5085	1.00893	1	0.953966	100
ILMN_2349006		KEGG_PATHWAY	hsa04664:Fc epsilon RI signaling pathway	4	0.336984	0.810367	ILMN_1760303, ILMN_2100689, ILMN_1775759, ILMN_1813489	280	78	5085	0.931319	1	0.96791	100
ILMN_2349138		KEGG_PATHWAY	hsa04650:Natural killer cell mediated cytotoxicity	6	0.505476	0.863228	ILMN_1732318, ILMN_1802669, ILMN_1721022, ILMN_1760303, ILMN_1775759, ILMN_1813489	280	133	5085	0.81928	1	0.978749	100
ILMN_2350183		KEGG_PATHWAY	hsa04810:Regulation of actin cytoskeleton	3	0.252738	0.999942	ILMN_1760303, ILMN_1775759, ILMN_1813489	280	215	5085	0.253405	1	1	100
ILMN_2350266
ILMN_2350315		Annotation Cluster 120	Enrichment Score: 0.4973763626395496
ILMN_2352009		Category	Term	Count	%	PValue	Genes	List Total	Pop Hits	Pop Total	Fold Enrichment	Bonferroni	Benjamini	FDR
ILMN_2352190		GOTERM_BP_FAT	GO:0042552~myelination	5	0.42123	0.213008	ILMN_2086981, ILMN_1797367, ILMN_2356672, ILMN_1687430, ILMN_1713380, ILMN_2082865	849	38	13528	2.09658	1	0.970187	98.6265
ILMN_2352293		GOTERM_BP_FAT	GO:0042391~regulation of membrane potential	12	1.01095	0.219032	ILMN_1682054, ILMN_1797367, ILMN_1761851, ILMN_1802669, ILMN_1801119, ILMN_1699525, ILMN_1687430, ILMN_2400219, ILMN_1813846, ILMN_2203891, ILMN_2086981, ILMN_2356672, ILMN_1713380, ILMN_1806023, ILMN_2082865	849	134	13528	1.42693	1	0.97236	98.803
ILMN_2353633		GOTERM_BP_FAT	GO:0019228~regulation of action potential in neuron	6	0.505476	0.24895	ILMN_1813846, ILMN_2086981, ILMN_1797367, ILMN_2356672, ILMN_1687430, ILMN_1713380, ILMN_2082865	849	54	13528	1.77045	1	0.981184	99.4051
ILMN_2353697		GOTERM_BP_FAT	GO:0001508~regulation of action potential	7	0.589722	0.252723	ILMN_1813846, ILMN_1682054, ILMN_2086981, ILMN_1797367, ILMN_2356672, ILMN_1699525, ILMN_1687430, ILMN_1713380, ILMN_2400219, ILMN_2082865	849	68	13528	1.64027	1	0.982106	99.4564
ILMN_2354269		GOTERM_BP_FAT	GO:0008366~axon ensheathment	5	0.42123	0.268265	ILMN_2086981, ILMN_1797367, ILMN_2356672, ILMN_1687430, ILMN_1713380, ILMN_2082865	849	42	13528	1.89691	1	0.983966	99.6268
ILMN_2354381		GOTERM_BP_FAT	GO:0007272~ensheathment of neurons	5	0.42123	0.268265	ILMN_2086981, ILMN_1797367, ILMN_2356672, ILMN_1687430, ILMN_1713380, ILMN_2082865	849	42	13528	1.89691	1	0.983966	99.6268
ILMN_2354515		GOTERM_BP_FAT	GO:0042063~gliogenesis	6	0.505476	0.386134	ILMN_2086981, ILMN_1732318, ILMN_1729161, ILMN_2356672, ILMN_1687430, ILMN_1713380, ILMN_1802615	849	65	13528	1.47083	1	0.992204	99.9839
ILMN_2355831		GOTERM_BP_FAT	GO:0048709~oligodendrocyte differentiation	3	0.252738	0.405241	ILMN_1729161, ILMN_2356672, ILMN_1687430, ILMN_1713380	849	22	13528	2.17282	1	0.993336	99.9909
ILMN_2356672		GOTERM_BP_FAT	GO:0021782~glial cell development	3	0.252738	0.491333	ILMN_2086981, ILMN_2356672, ILMN_1687430, ILMN_1713380	849	26	13528	1.83854	1	0.996732	99.9994
ILMN_2356890		GOTERM_BP_FAT	GO:0010001~glial cell differentiation	4	0.336984	0.654062	ILMN_2086981, ILMN_1729161, ILMN_2356672, ILMN_1687430, ILMN_1713380	849	53	13528	1.20257	1	0.99908	100
ILMN_2356895
ILMN_2358919		Annotation Cluster 121	Enrichment Score: 0.4802388270552947
ILMN_2360184		Category	Term	Count	%	PValue	Genes	List Total	Pop Hits	Pop Total	Fold Enrichment	Bonferroni	Benjamini	FDR
ILMN_2362457		GOTERM_BP_FAT	GO:0051591~response to cAMP	6	0.505476	0.120443	ILMN_1690105, ILMN_1732318, ILMN_1812312, ILMN_2086077, ILMN_1777325, ILMN_1691364, ILMN_1806023, ILMN_2182704	849	42	13528	2.27629	1	0.924941	89.9467
ILMN_2362858		GOTERM_BP_FAT	GO:0009612~response to mechanical stimulus	5	0.42123	0.469352	ILMN_1795464, ILMN_1690105, ILMN_1732318, ILMN_2086077, ILMN_1777325, ILMN_1691364, ILMN_1806023	849	56	13528	1.42268	1	0.996101	99.9988
ILMN_2364072		GOTERM_BP_FAT	GO:0014070~response to organic cyclic substance	8	0.673968	0.641216	ILMN_1746494, ILMN_1690105, ILMN_1732318, ILMN_1880406, ILMN_1721704, ILMN_1801119, ILMN_2086077, ILMN_1777325, ILMN_1691364, ILMN_1806023, ILMN_2182704	849	121	13528	1.05349	1	0.999003	100
ILMN_2364174
ILMN_2364971		Annotation Cluster 122	Enrichment Score: 0.47981234911665205
ILMN_2365383		Category	Term	Count	%	PValue	Genes	List Total	Pop Hits	Pop Total	Fold Enrichment	Bonferroni	Benjamini	FDR
ILMN_2365686		GOTERM_BP_FAT	GO:0045637~regulation of myeloid cell differentiation	7	0.589722	0.274295	ILMN_1773352, ILMN_2115340, ILMN_1753547, ILMN_1681703, ILMN_1844692, ILMN_1751120, ILMN_1802615, ILMN_1806023, ILMN_1756445, ILMN_1755818, ILMN_2098126	849	70	13528	1.5934	1	0.983874	99.6782
ILMN_2366785		GOTERM_BP_FAT	GO:0045646~regulation of erythrocyte differentiation	3	0.252738	0.312772	ILMN_1753547, ILMN_1681703, ILMN_1844692, ILMN_1802615	849	18	13528	2.65567	1	0.986235	99.8786
ILMN_2366998		GOTERM_BP_FAT	GO:0032844~regulation of homeostatic process	9	0.758214	0.423757	ILMN_1813846, ILMN_1773352, ILMN_2203891, ILMN_1753547, ILMN_1801119, ILMN_1681703, ILMN_1844692, ILMN_1802615, ILMN_1768488, ILMN_1756445, ILMN_1755818, ILMN_2098126	849	114	13528	1.25795	1	0.994054	99.9948
ILMN_2368585
ILMN_2368617		Annotation Cluster 123	Enrichment Score: 0.4785703051968424
ILMN_2370872		Category	Term	Count	%	PValue	Genes	List Total	Pop Hits	Pop Total	Fold Enrichment	Bonferroni	Benjamini	FDR
ILMN_2370910		GOTERM_MF_FAT	GO:0031267~small GTPase binding	9	0.758214	0.271916	ILMN_1657955, ILMN_1672547, ILMN_1652777, ILMN_1789618, ILMN_2395214, ILMN_2402972, ILMN_1729281, ILMN_1675982, ILMN_1689989, ILMN_1750256, ILMN_2065783	791	101	12983	1.46258	1	0.948617	99.2882
ILMN_2371724		GOTERM_MF_FAT	GO:0017016~Ras GTPase binding	8	0.673968	0.317144	ILMN_1657955, ILMN_1672547, ILMN_1652777, ILMN_1789618, ILMN_2395214, ILMN_1729281, ILMN_1689989, ILMN_1750256, ILMN_2065783	791	91	12983	1.44294	1	0.956836	99.738
ILMN_2372082		GOTERM_MF_FAT	GO:0051020~GTPase binding	9	0.758214	0.344655	ILMN_1657955, ILMN_1672547, ILMN_1652777, ILMN_1789618, ILMN_2395214, ILMN_2402972, ILMN_1729281, ILMN_1675982, ILMN_1689989, ILMN_1750256, ILMN_2065783	791	109	12983	1.35523	1	0.962049	99.8619
ILMN_2375651		GOTERM_MF_FAT	GO:0017048~Rho GTPase binding	4	0.336984	0.409867	ILMN_1657955, ILMN_1672547, ILMN_1652777, ILMN_2395214, ILMN_1689989	791	38	12983	1.72773	1	0.972345	99.973
ILMN_2376108
ILMN_2376263		Annotation Cluster 124	Enrichment Score: 0.471342984928173
ILMN_2376416		Category	Term	Count	%	PValue	Genes	List Total	Pop Hits	Pop Total	Fold Enrichment	Bonferroni	Benjamini	FDR
ILMN_2379931		UP_SEQ_FEATURE	DNA-binding region:A.T hook	3	0.252738	0.163811	ILMN_1699496, ILMN_1703153, ILMN_1813657	1167	12	19113	4.09447	1	0.999774	95.7888
ILMN_2380163		SMART	SM00384:AT_hook	3	0.252738	0.460091	ILMN_1699496, ILMN_1703153, ILMN_1813657	518	27	9079	1.94745	1	0.988338	99.9683
ILMN_2380740		INTERPRO	IPR017956:AT hook, DNA-binding, conserved site	3	0.252738	0.511429	ILMN_1699496, ILMN_1703153, ILMN_1813657	1045	27	16659	1.77129	1	0.99999	99.9993
ILMN_2382990
ILMN_2383349		Annotation Cluster 125	Enrichment Score: 0.46348067517411756
ILMN_2383435		Category	Term	Count	%	PValue	Genes	List Total	Pop Hits	Pop Total	Fold Enrichment	Bonferroni	Benjamini	FDR
ILMN_2383484		GOTERM_BP_FAT	GO:0051453~regulation of intracellular pH	3	0.252738	0.217676	ILMN_1660837, ILMN_1715635, ILMN_1772132	849	14	13528	3.41444	1	0.972168	98.7652
ILMN_2383516		GOTERM_BP_FAT	GO:0030641~regulation of cellular pH	3	0.252738	0.265223	ILMN_1660837, ILMN_1715635, ILMN_1772132	849	16	13528	2.98763	1	0.98338	99.5981
ILMN_2383774		GOTERM_BP_FAT	GO:0006885~regulation of pH	4	0.336984	0.359908	ILMN_1660837, ILMN_1715635, ILMN_1772132, ILMN_1774806	849	34	13528	1.87459	1	0.990432	99.966
ILMN_2386016		GOTERM_BP_FAT	GO:0030004~cellular monovalent inorganic cation homeostasis	3	0.252738	0.427462	ILMN_1660837, ILMN_1715635, ILMN_1772132	849	23	13528	2.07835	1	0.994208	99.9954
ILMN_2388254		GOTERM_BP_FAT	GO:0055067~monovalent inorganic cation homeostasis	4	0.336984	0.542108	ILMN_1660837, ILMN_1715635, ILMN_1772132, ILMN_1774806	849	45	13528	1.41636	1	0.997951	99.9999
ILMN_2388272
ILMN_2388547		Annotation Cluster 126	Enrichment Score: 0.4629444892418389
ILMN_2388701		Category	Term	Count	%	PValue	Genes	List Total	Pop Hits	Pop Total	Fold Enrichment	Bonferroni	Benjamini	FDR
ILMN_2388716		GOTERM_BP_FAT	GO:0045637~regulation of myeloid cell differentiation	7	0.589722	0.274295	ILMN_1773352, ILMN_2115340, ILMN_1753547, ILMN_1681703, ILMN_1844692, ILMN_1751120, ILMN_1802615, ILMN_1806023, ILMN_1756445, ILMN_1755818, ILMN_2098126	849	70	13528	1.5934	1	0.983874	99.6782
ILMN_2391141		GOTERM_BP_FAT	GO:0002763~positive regulation of myeloid leukocyte differentiation	3	0.252738	0.312772	ILMN_1773352, ILMN_1753547, ILMN_1806023, ILMN_2098126	849	18	13528	2.65567	1	0.986235	99.8786
ILMN_2391861		GOTERM_BP_FAT	GO:0045639~positive regulation of myeloid cell differentiation	4	0.336984	0.342405	ILMN_1773352, ILMN_1753547, ILMN_1681703, ILMN_1844692, ILMN_1806023, ILMN_2098126	849	33	13528	1.9314	1	0.989266	99.9449
ILMN_2392274		GOTERM_BP_FAT	GO:0002761~regulation of myeloid leukocyte differentiation	4	0.336984	0.478891	ILMN_1773352, ILMN_1753547, ILMN_1806023, ILMN_1756445, ILMN_1755818, ILMN_2098126	849	41	13528	1.55454	1	0.996434	99.9991
ILMN_2393254
ILMN_2393497		Annotation Cluster 127	Enrichment Score: 0.4581738030989798
ILMN_2395214		Category	Term	Count	%	PValue	Genes	List Total	Pop Hits	Pop Total	Fold Enrichment	Bonferroni	Benjamini	FDR
ILMN_2395285		GOTERM_BP_FAT	GO:0046164~alcohol catabolic process	9	0.758214	0.134157	ILMN_2311518, ILMN_2365383, ILMN_1703153, ILMN_2382990, ILMN_2216852, ILMN_2185339, ILMN_1739274, ILMN_2241775, ILMN_1692517, ILMN_1797005	849	81	13528	1.77045	1	0.93254	92.4117
ILMN_2395981		GOTERM_BP_FAT	GO:0006007~glucose catabolic process	7	0.589722	0.154113	ILMN_2311518, ILMN_2365383, ILMN_1703153, ILMN_2382990, ILMN_2216852, ILMN_1739274, ILMN_2241775, ILMN_1797005	849	58	13528	1.92307	1	0.94223	95.0012
ILMN_2396571		GOTERM_BP_FAT	GO:0019320~hexose catabolic process	7	0.589722	0.263452	ILMN_2311518, ILMN_2365383, ILMN_1703153, ILMN_2382990, ILMN_2216852, ILMN_1739274, ILMN_2241775, ILMN_1797005	849	69	13528	1.6165	1	0.983164	99.5804
ILMN_2397028		GOTERM_BP_FAT	GO:0044275~cellular carbohydrate catabolic process	8	0.673968	0.283375	ILMN_2311518, ILMN_2365383, ILMN_1703153, ILMN_2382990, ILMN_2216852, ILMN_1739274, ILMN_2241775, ILMN_1692517, ILMN_1797005	849	85	13528	1.49967	1	0.98407	99.7432
ILMN_2397571		GOTERM_BP_FAT	GO:0046365~monosaccharide catabolic process	7	0.589722	0.285242	ILMN_2311518, ILMN_2365383, ILMN_1703153, ILMN_2382990, ILMN_2216852, ILMN_1739274, ILMN_2241775, ILMN_1797005	849	71	13528	1.57096	1	0.984296	99.7549
ILMN_2397776		GOTERM_BP_FAT	GO:0006096~glycolysis	5	0.42123	0.34019	ILMN_2311518, ILMN_2365383, ILMN_2382990, ILMN_2216852, ILMN_1739274, ILMN_2241775	849	47	13528	1.69511	1	0.989245	99.9414
ILMN_2398995		GOTERM_BP_FAT	GO:0016052~carbohydrate catabolic process	9	0.758214	0.375351	ILMN_2311518, ILMN_2365383, ILMN_1703153, ILMN_2382990, ILMN_2216852, ILMN_2144574, ILMN_1739274, ILMN_2241775, ILMN_1692517, ILMN_1797005	849	109	13528	1.31565	1	0.991615	99.978
ILMN_2399300		KEGG_PATHWAY	hsa00010:Glycolysis / Gluconeogenesis	5	0.42123	0.420014	ILMN_2365383, ILMN_2382990, ILMN_2216852, ILMN_1739274, ILMN_1671482	280	60	5085	1.51339	1	0.878661	99.8516
ILMN_2400219		SP_PIR_KEYWORDS	glycolysis	4	0.336984	0.503644	ILMN_2365383, ILMN_2382990, ILMN_2216852, ILMN_1739274	1167	44	19235	1.4984	1	0.956844	99.996
ILMN_2400250		GOTERM_BP_FAT	GO:0006006~glucose metabolic process	10	0.84246	0.626645	ILMN_2311518, ILMN_2365383, ILMN_1703153, ILMN_2382990, ILMN_2216852, ILMN_1761851, ILMN_1739274, ILMN_2241775, ILMN_1692517, ILMN_1783889, ILMN_1797005	849	153	13528	1.04144	1	0.998871	100
ILMN_2401826		GOTERM_BP_FAT	GO:0005996~monosaccharide metabolic process	14	1.17944	0.641016	ILMN_2365383, ILMN_1744914, ILMN_2382990, ILMN_2216852, ILMN_1761851, ILMN_1783889, ILMN_1692517, ILMN_2311518, ILMN_2408430, ILMN_1703153, ILMN_1739274, ILMN_1667050, ILMN_2241775, ILMN_1671482, ILMN_1797005	849	222	13528	1.00485	1	0.999015	100
ILMN_2401873		GOTERM_BP_FAT	GO:0019318~hexose metabolic process	12	1.01095	0.664893	ILMN_2365383, ILMN_1744914, ILMN_2216852, ILMN_2382990, ILMN_1761851, ILMN_1783889, ILMN_1692517, ILMN_2311518, ILMN_1703153, ILMN_1739274, ILMN_2241775, ILMN_1671482, ILMN_1797005	849	192	13528	0.995878	1	0.999135	100
ILMN_2402798
ILMN_2402972		Annotation Cluster 128	Enrichment Score: 0.45196009286314537
ILMN_2403542		Category	Term	Count	%	PValue	Genes	List Total	Pop Hits	Pop Total	Fold Enrichment	Bonferroni	Benjamini	FDR
ILMN_2403889		GOTERM_BP_FAT	GO:0046330~positive regulation of JNK cascade	4	0.336984	0.0865545	ILMN_1813275, ILMN_1762594, ILMN_1767233, ILMN_1671809, ILMN_2114422	849	17	13528	3.74919	1	0.870509	80.2209
ILMN_2404512		GOTERM_BP_FAT	GO:0070304~positive regulation of stress-activated protein kinase signaling pathway	4	0.336984	0.141209	ILMN_1813275, ILMN_1762594, ILMN_1767233, ILMN_1671809, ILMN_2114422	849	21	13528	3.03506	1	0.93212	93.4451
ILMN_2405592		GOTERM_BP_FAT	GO:0080135~regulation of cellular response to stress	10	0.84246	0.196563	ILMN_1813275, ILMN_1806937, ILMN_1770515, ILMN_1762594, ILMN_1675055, ILMN_1732318, ILMN_1767233, ILMN_1792107, ILMN_1708077, ILMN_1671809, ILMN_2114422	849	103	13528	1.54699	1	0.965461	98.0111
ILMN_2405915		GOTERM_BP_FAT	GO:0046328~regulation of JNK cascade	7	0.589722	0.221334	ILMN_1813275, ILMN_1762594, ILMN_1675055, ILMN_1732318, ILMN_1767233, ILMN_1708077, ILMN_1671809, ILMN_2114422	849	65	13528	1.71597	1	0.97253	98.8646
ILMN_2405991		GOTERM_BP_FAT	GO:0043123~positive regulation of I-kappaB kinase/NF-kappaB cascade	9	0.758214	0.262391	ILMN_1664012, ILMN_1762594, ILMN_1675055, ILMN_1795464, ILMN_1789830, ILMN_1723978, ILMN_1793831, ILMN_2182704, ILMN_2114422, ILMN_1765851	849	97	13528	1.47842	1	0.983164	99.5694
ILMN_2406043		GOTERM_BP_FAT	GO:0070302~regulation of stress-activated protein kinase signaling pathway	7	0.589722	0.263452	ILMN_1813275, ILMN_1762594, ILMN_1675055, ILMN_1732318, ILMN_1767233, ILMN_1708077, ILMN_1671809, ILMN_2114422	849	69	13528	1.6165	1	0.983164	99.5804
ILMN_2406410		GOTERM_BP_FAT	GO:0043410~positive regulation of MAPKKK cascade	5	0.42123	0.35472	ILMN_1813275, ILMN_1762594, ILMN_1767233, ILMN_2405991, ILMN_1671809, ILMN_2114422	849	48	13528	1.6598	1	0.990607	99.9607
ILMN_2406468		GOTERM_BP_FAT	GO:0010740~positive regulation of protein kinase cascade	13	1.0952	0.354991	ILMN_1675055, ILMN_1767233, ILMN_1671809, ILMN_1813275, ILMN_1664012, ILMN_1795464, ILMN_1749662, ILMN_1762594, ILMN_2405991, ILMN_1789830, ILMN_1723978, ILMN_1793831, ILMN_2114422, ILMN_1765851, ILMN_2182704	849	167	13528	1.24037	1	0.990319	99.961
ILMN_2407389		GOTERM_BP_FAT	GO:0043122~regulation of I-kappaB kinase/NF-kappaB cascade	9	0.758214	0.356063	ILMN_1664012, ILMN_1762594, ILMN_1675055, ILMN_1795464, ILMN_1789830, ILMN_1723978, ILMN_1793831, ILMN_2182704, ILMN_2114422, ILMN_1765851	849	107	13528	1.34025	1	0.990322	99.9621
ILMN_2407703		GOTERM_BP_FAT	GO:0009967~positive regulation of signal transduction	21	1.76917	0.392346	ILMN_1658835, ILMN_1675055, ILMN_1767233, ILMN_1672174, ILMN_1671809, ILMN_1813846, ILMN_1813275, ILMN_1664012, ILMN_1795464, ILMN_1749662, ILMN_1762594, ILMN_2405991, ILMN_1789830, ILMN_1723978, ILMN_1700432, ILMN_1793831, ILMN_1750256, ILMN_1775759, ILMN_2114422, ILMN_2182704, ILMN_1765851, ILMN_1757742, ILMN_2158242	849	295	13528	1.13429	1	0.992583	99.9866
ILMN_2407824		GOTERM_BP_FAT	GO:0010627~regulation of protein kinase cascade	17	1.43218	0.496515	ILMN_1675055, ILMN_1767233, ILMN_1732318, ILMN_1880406, ILMN_1708077, ILMN_1671809, ILMN_1659106, ILMN_1813275, ILMN_1664012, ILMN_1795464, ILMN_1749662, ILMN_1762594, ILMN_2405991, ILMN_1789830, ILMN_1723978, ILMN_1793831, ILMN_2114422, ILMN_1765851, ILMN_2182704	849	249	13528	1.08787	1	0.996898	99.9995
ILMN_2408430		GOTERM_BP_FAT	GO:0010647~positive regulation of cell communication	22	1.85341	0.498423	ILMN_1658835, ILMN_1675055, ILMN_1714067, ILMN_1767233, ILMN_1672174, ILMN_1671809, ILMN_1813846, ILMN_1813275, ILMN_1664012, ILMN_1795464, ILMN_1749662, ILMN_1762594, ILMN_2405991, ILMN_1789830, ILMN_1723978, ILMN_1700432, ILMN_1793831, ILMN_1750256, ILMN_1775759, ILMN_2114422, ILMN_2182704, ILMN_1765851, ILMN_1757742, ILMN_2158242	849	329	13528	1.0655	1	0.996944	99.9996
ILMN_2408645		GOTERM_BP_FAT	GO:0043408~regulation of MAPKKK cascade	8	0.673968	0.529674	ILMN_1813275, ILMN_1762594, ILMN_1675055, ILMN_1732318, ILMN_1767233, ILMN_2405991, ILMN_1708077, ILMN_1671809, ILMN_2114422	849	109	13528	1.16947	1	0.99775	99.9999
ILMN_2409062		GOTERM_BP_FAT	GO:0043507~positive regulation of JUN kinase activity	3	0.252738	0.60469	ILMN_1675055, ILMN_1732318, ILMN_1708077	849	32	13528	1.49382	1	0.998641	100
ILMN_2409706		GOTERM_BP_FAT	GO:0043405~regulation of MAP kinase activity	9	0.758214	0.665265	ILMN_1813275, ILMN_2309228, ILMN_1675055, ILMN_1732318, ILMN_1691860, ILMN_1708077, ILMN_1721022, ILMN_1671809, ILMN_1783889, ILMN_2260224, ILMN_1795876	849	141	13528	1.01707	1	0.999128	100
ILMN_2410826		GOTERM_BP_FAT	GO:0043506~regulation of JUN kinase activity	3	0.252738	0.683698	ILMN_1675055, ILMN_1732318, ILMN_1708077	849	37	13528	1.29195	1	0.999275	100
ILMN_2410864		GOTERM_BP_FAT	GO:0043406~positive regulation of MAP kinase activity	5	0.42123	0.889402	ILMN_1675055, ILMN_1732318, ILMN_1708077, ILMN_1721022, ILMN_1783889	849	102	13528	0.78108	1	0.999972	100
ILMN_2412172
ILMN_2412880		Annotation Cluster 129	Enrichment Score: 0.4473844959287249
ILMN_2414366		Category	Term	Count	%	PValue	Genes	List Total	Pop Hits	Pop Total	Fold Enrichment	Bonferroni	Benjamini	FDR
ILMN_2415235		BIOCARTA	h_il7Pathway:IL-7 Signal Transduction	4	0.336984	0.0537572	ILMN_1705769, ILMN_1732318, ILMN_1753547, ILMN_1801119	92	14	1437	4.46273	0.999981	0.62827	49.8857
ILMN_2415474		GOTERM_BP_FAT	GO:0030217~T cell differentiation	7	0.589722	0.221334	ILMN_1705769, ILMN_1752899, ILMN_1802669, ILMN_1753547, ILMN_1801119, ILMN_1724181, ILMN_1700432	849	65	13528	1.71597	1	0.97253	98.8646
		GOTERM_BP_FAT	GO:0030098~lymphocyte differentiation	9	0.758214	0.317889	ILMN_1705769, ILMN_1752899, ILMN_2307903, ILMN_1802669, ILMN_1753547, ILMN_1801119, ILMN_1760303, ILMN_1724181, ILMN_1700432	849	103	13528	1.39229	1	0.986687	99.8938
		GOTERM_BP_FAT	GO:0043029~T cell homeostasis	3	0.252738	0.382613	ILMN_1802669, ILMN_1753547, ILMN_1801119	849	21	13528	2.27629	1	0.992157	99.9822
		GOTERM_BP_FAT	GO:0045927~positive regulation of growth	7	0.589722	0.386631	ILMN_1705769, ILMN_1732318, ILMN_1754988, ILMN_1753547, ILMN_1761969, ILMN_1801119, ILMN_1665621	849	80	13528	1.39423	1	0.992135	99.9841
		GOTERM_BP_FAT	GO:0002260~lymphocyte homeostasis	3	0.252738	0.53134	ILMN_1802669, ILMN_1753547, ILMN_1801119	849	28	13528	1.70722	1	0.997737	99.9999
		GOTERM_BP_FAT	GO:0042110~T cell activation	9	0.758214	0.537447	ILMN_1705769, ILMN_1752899, ILMN_1686562, ILMN_1802669, ILMN_1753547, ILMN_1801119, ILMN_1724181, ILMN_1700432, ILMN_2404512	849	126	13528	1.13815	1	0.997817	99.9999
		GOTERM_BP_FAT	GO:0001776~leukocyte homeostasis	3	0.252738	0.669005	ILMN_1802669, ILMN_1753547, ILMN_1801119	849	36	13528	1.32784	1	0.999121	100
		GOTERM_BP_FAT	GO:0048872~homeostasis of number of cells	5	0.42123	0.88021	ILMN_1705769, ILMN_1802669, ILMN_1753547, ILMN_1801119, ILMN_1747771	849	100	13528	0.796702	1	0.999963	100
		Annotation Cluster 130	Enrichment Score: 0.44567439560786165
		Category	Term	Count	%	PValue	Genes	List Total	Pop Hits	Pop Total	Fold Enrichment	Bonferroni	Benjamini	FDR
		GOTERM_MF_FAT	GO:0015399~primary active transmembrane transporter activity	12	1.01095	0.123431	ILMN_1787026, ILMN_1730291, ILMN_1751079, ILMN_1788457, ILMN_1651964, ILMN_1748650, ILMN_1721391, ILMN_1791332, ILMN_1658071, ILMN_1715635, ILMN_1772132, ILMN_2395285, ILMN_1779381, ILMN_2407824	791	122	12983	1.61443	1	0.847076	87.1638
		GOTERM_MF_FAT	GO:0015405~P-P-bond-hydrolysis-driven transmembrane transporter activity	12	1.01095	0.123431	ILMN_1787026, ILMN_1730291, ILMN_1751079, ILMN_1788457, ILMN_1651964, ILMN_1748650, ILMN_1721391, ILMN_1791332, ILMN_1658071, ILMN_1715635, ILMN_1772132, ILMN_2395285, ILMN_1779381, ILMN_2407824	791	122	12983	1.61443	1	0.847076	87.1638
		INTERPRO	IPR001140:ABC transporter, transmembrane region	4	0.336984	0.187854	ILMN_1751079, ILMN_1788457, ILMN_1651964, ILMN_2395285	1045	24	16659	2.65694	1	0.99848	96.8457
		INTERPRO	IPR017940:ABC transporter integral membrane type 1	4	0.336984	0.254963	ILMN_1751079, ILMN_1788457, ILMN_1651964, ILMN_2395285	1045	28	16659	2.27738	1	0.99918	99.2472
		GOTERM_MF_FAT	GO:0042626~ATPase activity, coupled to transmembrane movement of substances	9	0.758214	0.344655	ILMN_1715635, ILMN_1730291, ILMN_1751079, ILMN_1788457, ILMN_1772132, ILMN_1651964, ILMN_2395285, ILMN_1721391, ILMN_2407824, ILMN_1791332, ILMN_1658071	791	109	12983	1.35523	1	0.962049	99.8619
		GOTERM_MF_FAT	GO:0043492~ATPase activity, coupled to movement of substances	9	0.758214	0.353964	ILMN_1715635, ILMN_1730291, ILMN_1751079, ILMN_1788457, ILMN_1772132, ILMN_1651964, ILMN_2395285, ILMN_1721391, ILMN_2407824, ILMN_1791332, ILMN_1658071	791	110	12983	1.34291	1	0.961973	99.8895
		GOTERM_MF_FAT	GO:0016820~hydrolase activity, acting on acid anhydrides, catalyzing transmembrane movement of substances	9	0.758214	0.363302	ILMN_1715635, ILMN_1730291, ILMN_1751079, ILMN_1788457, ILMN_1772132, ILMN_1651964, ILMN_2395285, ILMN_1721391, ILMN_2407824, ILMN_1791332, ILMN_1658071	791	111	12983	1.33082	1	0.96297	99.912
		KEGG_PATHWAY	hsa02010:ABC transporters	4	0.336984	0.437432	ILMN_1751079, ILMN_1788457, ILMN_1651964, ILMN_2395285	280	44	5085	1.65097	1	0.873579	99.8969
		COG_ONTOLOGY	Defense mechanisms	3	0.252738	0.474256	ILMN_1788457, ILMN_1651964, ILMN_2395285	147	21	1950	1.89504	1	0.95529	99.5611
		INTERPRO	IPR003439:ABC transporter-like	4	0.336984	0.58624	ILMN_1751079, ILMN_1788457, ILMN_1651964, ILMN_2395285	1045	48	16659	1.32847	1	0.999998	100
		UP_SEQ_FEATURE	domain:ABC transporter 2	3	0.252738	0.589417	ILMN_1788457, ILMN_1651964, ILMN_2395285	1167	32	19113	1.53543	1	1	100
		UP_SEQ_FEATURE	domain:ABC transporter 1	3	0.252738	0.589417	ILMN_1788457, ILMN_1651964, ILMN_2395285	1167	32	19113	1.53543	1	1	100
		KEGG_PATHWAY	hsa05110:Vibrio cholerae infection	4	0.336984	0.60076	ILMN_1715635, ILMN_1787026, ILMN_1779381, ILMN_1721391	280	56	5085	1.29719	1	0.912175	99.9983
		INTERPRO	IPR017871:ABC transporter, conserved site	4	0.336984	0.701869	ILMN_1751079, ILMN_1788457, ILMN_1651964, ILMN_2395285	1045	57	16659	1.11871	1	1	100
		Annotation Cluster 131	Enrichment Score: 0.4421080588163394
		Category	Term	Count	%	PValue	Genes	List Total	Pop Hits	Pop Total	Fold Enrichment	Bonferroni	Benjamini	FDR
		UP_SEQ_FEATURE	domain:PWWP	3	0.252738	0.324308	ILMN_1703153, ILMN_1658800, ILMN_2325978	1167	19	19113	2.58598	1	0.999996	99.9032
		SMART	SM00293:PWWP	3	0.252738	0.359053	ILMN_1703153, ILMN_1658800, ILMN_2325978	518	22	9079	2.39005	1	0.981462	99.7015
		INTERPRO	IPR000313:PWWP	3	0.252738	0.405097	ILMN_1703153, ILMN_1658800, ILMN_2325978	1045	22	16659	2.17386	1	0.999947	99.9821
		Annotation Cluster 132	Enrichment Score: 0.43875692970748686
		Category	Term	Count	%	PValue	Genes	List Total	Pop Hits	Pop Total	Fold Enrichment	Bonferroni	Benjamini	FDR
		GOTERM_BP_FAT	GO:0032680~regulation of tumor necrosis factor production	6	0.505476	0.0418406	ILMN_1762594, ILMN_1697554, ILMN_1787680, ILMN_1665621, ILMN_1659206, ILMN_2114422	849	31	13528	3.08401	1	0.718226	53.4704
		GOTERM_BP_FAT	GO:0032760~positive regulation of tumor necrosis factor production	3	0.252738	0.241398	ILMN_1762594, ILMN_1697554, ILMN_2114422	849	15	13528	3.18681	1	0.978784	99.2884
		GOTERM_BP_FAT	GO:0032649~regulation of interferon-gamma production	4	0.336984	0.289813	ILMN_1802653, ILMN_1762594, ILMN_1697554, ILMN_1659206	849	30	13528	2.12454	1	0.984682	99.7815
		GOTERM_BP_FAT	GO:0032755~positive regulation of interleukin-6 production	3	0.252738	0.336321	ILMN_1762594, ILMN_2148847, ILMN_2114422	849	19	13528	2.5159	1	0.988926	99.935
		GOTERM_BP_FAT	GO:0032675~regulation of interleukin-6 production	4	0.336984	0.394673	ILMN_1762594, ILMN_1787680, ILMN_2148847, ILMN_2114422	849	36	13528	1.77045	1	0.992611	99.9875
		GOTERM_BP_FAT	GO:0051240~positive regulation of multicellular organismal process	16	1.34794	0.56964	ILMN_1773352, ILMN_1714067, ILMN_1801119, ILMN_1697554, ILMN_1680814, ILMN_1709237, ILMN_2098126, ILMN_1795464, ILMN_1762594, ILMN_1753547, ILMN_1685109, ILMN_1665621, ILMN_1793831, ILMN_2404512, ILMN_1659206, ILMN_2148847, ILMN_2114422, ILMN_1765851	849	244	13528	1.04486	1	0.998216	100
		GOTERM_BP_FAT	GO:0001817~regulation of cytokine production	12	1.01095	0.586775	ILMN_1802653, ILMN_1760347, ILMN_1759789, ILMN_1697554, ILMN_1762594, ILMN_2414366, ILMN_1753547, ILMN_1685109, ILMN_1787680, ILMN_1665621, ILMN_2148847, ILMN_1659206, ILMN_2114422	849	181	13528	1.0564	1	0.998441	100
		GOTERM_BP_FAT	GO:0001819~positive regulation of cytokine production	6	0.505476	0.672904	ILMN_1762594, ILMN_1685109, ILMN_1697554, ILMN_1659206, ILMN_2148847, ILMN_2114422	849	90	13528	1.06227	1	0.999172	100
		GOTERM_BP_FAT	GO:0002822~regulation of adaptive immune response based on somatic recombination of immune receptors built from immunoglobulin superfamily domains	4	0.336984	0.67877	ILMN_1762594, ILMN_1802669, ILMN_1697554, ILMN_1659206	849	55	13528	1.15884	1	0.99925	100
		GOTERM_BP_FAT	GO:0002819~regulation of adaptive immune response	4	0.336984	0.690624	ILMN_1762594, ILMN_1802669, ILMN_1697554, ILMN_1659206	849	56	13528	1.13815	1	0.999348	100
		Annotation Cluster 133	Enrichment Score: 0.43095799892651626
		Category	Term	Count	%	PValue	Genes	List Total	Pop Hits	Pop Total	Fold Enrichment	Bonferroni	Benjamini	FDR
		GOTERM_BP_FAT	GO:0006470~protein amino acid dephosphorylation	13	1.0952	0.129634	ILMN_1720113, ILMN_1666546, ILMN_2344956, ILMN_1802669, ILMN_1880406, ILMN_1669633, ILMN_1801119, ILMN_2401873, ILMN_1712659, ILMN_1716862, ILMN_2210729, ILMN_1671809, ILMN_1664921, ILMN_1813275, ILMN_2380163, ILMN_2316878, ILMN_1798081	849	133	13528	1.55746	1	0.928163	91.67
		SP_PIR_KEYWORDS	protein phosphatase	12	1.01095	0.165242	ILMN_1720113, ILMN_1666546, ILMN_2344956, ILMN_1880406, ILMN_1802669, ILMN_1669633, ILMN_2401873, ILMN_1712659, ILMN_1716862, ILMN_1671809, ILMN_2210729, ILMN_1664921, ILMN_1813275, ILMN_2380163, ILMN_2316878, ILMN_1798081	1167	130	19235	1.52146	1	0.756362	92.6644
		INTERPRO	IPR000340:Dual specificity phosphatase, catalytic domain	5	0.42123	0.226435	ILMN_1813275, ILMN_1666546, ILMN_1880406, ILMN_2401873, ILMN_2210729, ILMN_1671809	1045	39	16659	2.0438	1	0.998955	98.5946
		SMART	SM00195:DSPc	4	0.336984	0.227028	ILMN_1813275, ILMN_1666546, ILMN_2401873, ILMN_2210729, ILMN_1671809	518	29	9079	2.41752	1	0.952324	96.5471
		GOTERM_MF_FAT	GO:0016791~phosphatase activity	19	1.60067	0.257296	ILMN_1720113, ILMN_2222984, ILMN_2344956, ILMN_1714158, ILMN_1802669, ILMN_1669633, ILMN_2210729, ILMN_2317348, ILMN_1709237, ILMN_1813275, ILMN_1664921, ILMN_2198878, ILMN_1705469, ILMN_2380163, ILMN_1791792, ILMN_1798081, ILMN_1666546, ILMN_1880406, ILMN_2401873, ILMN_1712659, ILMN_1716862, ILMN_1671809, ILMN_1726752, ILMN_2354381, ILMN_1652647, ILMN_2316878	791	249	12983	1.25243	1	0.943427	99.0297
		GOTERM_BP_FAT	GO:0016311~dephosphorylation	13	1.0952	0.258802	ILMN_1720113, ILMN_1666546, ILMN_2344956, ILMN_1802669, ILMN_1880406, ILMN_1669633, ILMN_1801119, ILMN_2401873, ILMN_1712659, ILMN_1716862, ILMN_2210729, ILMN_1671809, ILMN_1664921, ILMN_1813275, ILMN_2380163, ILMN_2316878, ILMN_1798081	849	154	13528	1.34508	1	0.982705	99.5303
		GOTERM_MF_FAT	GO:0008138~protein tyrosine/serine/threonine phosphatase activity	5	0.42123	0.278429	ILMN_1813275, ILMN_1666546, ILMN_1880406, ILMN_2401873, ILMN_2210729, ILMN_1671809	791	44	12983	1.86516	1	0.946624	99.3812
		SP_PIR_KEYWORDS	phosphoric monoester hydrolase	6	0.505476	0.407918	ILMN_1720113, ILMN_2344956, ILMN_2380163, ILMN_1802669, ILMN_1669633, ILMN_1652647, ILMN_1712659, ILMN_2316878, ILMN_1798081	1167	69	19235	1.43326	1	0.931274	99.949
		INTERPRO	IPR000340:Protein-tyrosine phosphatase, dual specificity	4	0.336984	0.411694	ILMN_1813275, ILMN_1666546, ILMN_2401873, ILMN_2210729, ILMN_1671809	1045	37	16659	1.72342	1	0.999945	99.9851
		GOTERM_MF_FAT	GO:0004721~phosphoprotein phosphatase activity	12	1.01095	0.422071	ILMN_1720113, ILMN_1666546, ILMN_2344956, ILMN_1880406, ILMN_1802669, ILMN_1669633, ILMN_2401873, ILMN_1712659, ILMN_1716862, ILMN_1671809, ILMN_2210729, ILMN_1664921, ILMN_1813275, ILMN_2380163, ILMN_2316878, ILMN_1798081	791	165	12983	1.1937	1	0.973937	99.9805
		UP_SEQ_FEATURE	domain:Tyrosine-protein phosphatase	5	0.42123	0.52821	ILMN_1720113, ILMN_1813275, ILMN_1666546, ILMN_2401873, ILMN_2316878, ILMN_2210729, ILMN_1671809	1167	62	19113	1.3208	1	1	99.9998
		UP_SEQ_FEATURE	active site:Phosphocysteine intermediate	6	0.505476	0.576778	ILMN_1720113, ILMN_1813275, ILMN_1666546, ILMN_2380163, ILMN_1880406, ILMN_2401873, ILMN_2316878, ILMN_1671809, ILMN_1798081	1167	83	19113	1.18394	1	1	100
		GOTERM_MF_FAT	GO:0004725~protein tyrosine phosphatase activity	7	0.589722	0.612623	ILMN_1720113, ILMN_1813275, ILMN_1666546, ILMN_2344956, ILMN_2380163, ILMN_1880406, ILMN_1669633, ILMN_2401873, ILMN_2316878, ILMN_1671809, ILMN_1798081	791	104	12983	1.10475	1	0.993712	100
		INTERPRO	IPR000387:Protein-tyrosine phosphatase	5	0.42123	0.755302	ILMN_1720113, ILMN_1813275, ILMN_1666546, ILMN_2380163, ILMN_2401873, ILMN_2316878, ILMN_1671809, ILMN_1798081	1045	81	16659	0.984051	1	1	100
		INTERPRO	IPR000387:Dual-specific/protein-tyrosine phosphatase, conserved region	5	0.42123	0.763764	ILMN_1720113, ILMN_1813275, ILMN_1666546, ILMN_2380163, ILMN_2401873, ILMN_2316878, ILMN_1671809, ILMN_1798081	1045	82	16659	0.97205	1	1	100
		INTERPRO	IPR016130:Protein-tyrosine phosphatase, active site	5	0.42123	0.816723	ILMN_1720113, ILMN_1813275, ILMN_1666546, ILMN_2380163, ILMN_2401873, ILMN_2316878, ILMN_1671809, ILMN_1798081	1045	89	16659	0.895597	1	1	100
		Annotation Cluster 134	Enrichment Score: 0.42855623278597077
		Category	Term	Count	%	PValue	Genes	List Total	Pop Hits	Pop Total	Fold Enrichment	Bonferroni	Benjamini	FDR
		GOTERM_BP_FAT	GO:0043299~leukocyte degranulation	3	0.252738	0.171037	ILMN_2326953, ILMN_1690524, ILMN_2159453	849	12	13528	3.98351	1	0.952618	96.5187
		GOTERM_BP_FAT	GO:0002444~myeloid leukocyte mediated immunity	3	0.252738	0.241398	ILMN_2326953, ILMN_1690524, ILMN_2159453	849	15	13528	3.18681	1	0.978784	99.2884
		GOTERM_BP_FAT	GO:0002275~myeloid cell activation during immune response	3	0.252738	0.312772	ILMN_2326953, ILMN_1690524, ILMN_2159453	849	18	13528	2.65567	1	0.986235	99.8786
		GOTERM_BP_FAT	GO:0045055~regulated secretory pathway	3	0.252738	0.312772	ILMN_2326953, ILMN_1690524, ILMN_2159453	849	18	13528	2.65567	1	0.986235	99.8786
		GOTERM_BP_FAT	GO:0002274~myeloid leukocyte activation	5	0.42123	0.325679	ILMN_2326953, ILMN_1690524, ILMN_2159453, ILMN_1777342, ILMN_1680814	849	46	13528	1.73196	1	0.987678	99.9136
		GOTERM_BP_FAT	GO:0002263~cell activation during immune response	4	0.336984	0.394673	ILMN_2326953, ILMN_1690524, ILMN_2159453, ILMN_2404512	849	36	13528	1.77045	1	0.992611	99.9875
		GOTERM_BP_FAT	GO:0002366~leukocyte activation during immune response	4	0.336984	0.394673	ILMN_2326953, ILMN_1690524, ILMN_2159453, ILMN_2404512	849	36	13528	1.77045	1	0.992611	99.9875
		GOTERM_BP_FAT	GO:0002443~leukocyte mediated immunity	5	0.42123	0.795675	ILMN_2326953, ILMN_1762594, ILMN_1690524, ILMN_2159453, ILMN_1788363	849	86	13528	0.926398	1	0.999823	100
		GOTERM_BP_FAT	GO:0002252~immune effector process	7	0.589722	0.852539	ILMN_2326953, ILMN_1762594, ILMN_1690524, ILMN_2159453, ILMN_1801119, ILMN_1788363, ILMN_1658121	849	134	13528	0.832375	1	0.999928	100
		Annotation Cluster 135	Enrichment Score: 0.4282098872715945
		Category	Term	Count	%	PValue	Genes	List Total	Pop Hits	Pop Total	Fold Enrichment	Bonferroni	Benjamini	FDR
		GOTERM_BP_FAT	GO:0001701~in utero embryonic development	16	1.34794	0.139766	ILMN_1754943, ILMN_1770733, ILMN_1770732, ILMN_1809010, ILMN_1731619, ILMN_1695334, ILMN_1680109, ILMN_1736048, ILMN_1651385, ILMN_1806122, ILMN_1807304, ILMN_2086077, ILMN_2353697, ILMN_1665621, ILMN_1750256, ILMN_1768488	849	176	13528	1.44855	1	0.93466	93.2452
		GOTERM_BP_FAT	GO:0043009~chordate embryonic development	21	1.76917	0.601383	ILMN_1754943, ILMN_1770733, ILMN_1797367, ILMN_1770732, ILMN_1672174, ILMN_1809010, ILMN_1731619, ILMN_1695334, ILMN_1680109, ILMN_1736048, ILMN_1715647, ILMN_1651385, ILMN_1806122, ILMN_1717636, ILMN_2086077, ILMN_1807304, ILMN_2353697, ILMN_1665621, ILMN_2404512, ILMN_1768488, ILMN_1750256	849	331	13528	1.01092	1	0.998605	100
		GOTERM_BP_FAT	GO:0009792~embryonic development ending in birth or egg hatching	21	1.76917	0.617755	ILMN_1754943, ILMN_1770733, ILMN_1797367, ILMN_1770732, ILMN_1672174, ILMN_1809010, ILMN_1731619, ILMN_1695334, ILMN_1680109, ILMN_1736048, ILMN_1715647, ILMN_1651385, ILMN_1806122, ILMN_1717636, ILMN_2086077, ILMN_1807304, ILMN_2353697, ILMN_1665621, ILMN_2404512, ILMN_1768488, ILMN_1750256	849	334	13528	1.00184	1	0.998776	100
		Annotation Cluster 136	Enrichment Score: 0.42749707344741933
		Category	Term	Count	%	PValue	Genes	List Total	Pop Hits	Pop Total	Fold Enrichment	Bonferroni	Benjamini	FDR
		GOTERM_BP_FAT	GO:0009749~response to glucose stimulus	5	0.42123	0.311208	ILMN_1732318, ILMN_2356672, ILMN_1880406, ILMN_1687430, ILMN_1787680, ILMN_1713380	849	45	13528	1.77045	1	0.986588	99.8736
		GOTERM_BP_FAT	GO:0034284~response to monosaccharide stimulus	5	0.42123	0.34019	ILMN_1732318, ILMN_2356672, ILMN_1880406, ILMN_1687430, ILMN_1787680, ILMN_1713380	849	47	13528	1.69511	1	0.989245	99.9414
		GOTERM_BP_FAT	GO:0009746~response to hexose stimulus	5	0.42123	0.34019	ILMN_1732318, ILMN_2356672, ILMN_1880406, ILMN_1687430, ILMN_1787680, ILMN_1713380	849	47	13528	1.69511	1	0.989245	99.9414
		GOTERM_BP_FAT	GO:0042063~gliogenesis	6	0.505476	0.386134	ILMN_2086981, ILMN_1732318, ILMN_1729161, ILMN_2356672, ILMN_1687430, ILMN_1713380, ILMN_1802615	849	65	13528	1.47083	1	0.992204	99.9839
		GOTERM_BP_FAT	GO:0009743~response to carbohydrate stimulus	5	0.42123	0.523941	ILMN_1732318, ILMN_2356672, ILMN_1880406, ILMN_1687430, ILMN_1787680, ILMN_1713380	849	60	13528	1.32784	1	0.997643	99.9998
		Annotation Cluster 137	Enrichment Score: 0.4247329260358657
		Category	Term	Count	%	PValue	Genes	List Total	Pop Hits	Pop Total	Fold Enrichment	Bonferroni	Benjamini	FDR
		GOTERM_MF_FAT	GO:0004221~ubiquitin thiolesterase activity	8	0.673968	0.170606	ILMN_1660111, ILMN_1682799, ILMN_1780887, ILMN_2349006, ILMN_1775508, ILMN_1684594, ILMN_1798712, ILMN_2393497, ILMN_1659523	791	75	12983	1.75076	1	0.877513	94.5794
		GOTERM_MF_FAT	GO:0016790~thiolester hydrolase activity	8	0.673968	0.427938	ILMN_1660111, ILMN_1682799, ILMN_1780887, ILMN_2349006, ILMN_1775508, ILMN_1684594, ILMN_1798712, ILMN_2393497, ILMN_1659523	791	102	12983	1.28733	1	0.97429	99.9834
		INTERPRO	IPR018200:Peptidase C19, ubiquitin carboxyl-terminal hydrolase 2, conserved site	5	0.42123	0.510276	ILMN_1780887, ILMN_2349006, ILMN_1775508, ILMN_1684594, ILMN_1798712, ILMN_1659523	1045	59	16659	1.35099	1	0.999992	99.9993
		INTERPRO	IPR001394:Peptidase C19, ubiquitin carboxyl-terminal hydrolase 2	5	0.42123	0.536893	ILMN_1780887, ILMN_2349006, ILMN_1775508, ILMN_1684594, ILMN_1798712, ILMN_1659523	1045	61	16659	1.30669	1	0.999994	99.9997
		Annotation Cluster 138	Enrichment Score: 0.42390134280199143
		Category	Term	Count	%	PValue	Genes	List Total	Pop Hits	Pop Total	Fold Enrichment	Bonferroni	Benjamini	FDR
		INTERPRO	IPR002453:Beta tubulin	3	0.252738	0.148358	ILMN_1791726, ILMN_2038775, ILMN_1682459	1045	11	16659	4.34772	1	0.996268	93.0582
		GOTERM_BP_FAT	GO:0051258~protein polymerization	6	0.505476	0.191274	ILMN_1791726, ILMN_1658835, ILMN_1694011, ILMN_2038775, ILMN_1777342, ILMN_1682459	849	49	13528	1.95111	1	0.963133	97.7633
		INTERPRO	IPR013838:Beta tubulin, autoregulation binding site	3	0.252738	0.31266	ILMN_1791726, ILMN_2038775, ILMN_1682459	1045	18	16659	2.65694	1	0.999671	99.8027
		PIR_SUPERFAMILY	PIRSF002306:tubulin	3	0.252738	0.375371	ILMN_1791726, ILMN_2038775, ILMN_1682459	437	22	7396	2.30788	1	1	99.8858
		INTERPRO	IPR018316:Tubulin/FtsZ, 2-layer sandwich domain	3	0.252738	0.405097	ILMN_1791726, ILMN_2038775, ILMN_1682459	1045	22	16659	2.17386	1	0.999947	99.9821
		GOTERM_BP_FAT	GO:0007018~microtubule-based movement	9	0.758214	0.414078	ILMN_1796336, ILMN_1791726, ILMN_1702279, ILMN_2081398, ILMN_1686562, ILMN_2038775, ILMN_2055330, ILMN_1682459, ILMN_1745499, ILMN_1754529	849	113	13528	1.26908	1	0.993391	99.993
		INTERPRO	IPR017975:Tubulin, conserved site	3	0.252738	0.42731	ILMN_1791726, ILMN_2038775, ILMN_1682459	1045	23	16659	2.07934	1	0.999951	99.9905
		INTERPRO	IPR003008:Tubulin/FtsZ, GTPase domain	3	0.252738	0.449079	ILMN_1791726, ILMN_2038775, ILMN_1682459	1045	24	16659	1.9927	1	0.999961	99.995
		INTERPRO	IPR000217:Tubulin	3	0.252738	0.449079	ILMN_1791726, ILMN_2038775, ILMN_1682459	1045	24	16659	1.9927	1	0.999961	99.995
		KEGG_PATHWAY	hsa04540:Gap junction	6	0.505476	0.544609	ILMN_1791726, ILMN_2286870, ILMN_1720708, ILMN_2038775, ILMN_1682459, ILMN_1775759, ILMN_1813489	280	89	5085	1.22432	1	0.902602	99.9918
		KEGG_PATHWAY	hsa05130:Pathogenic Escherichia coli infection	3	0.252738	0.828839	ILMN_1791726, ILMN_2038775, ILMN_1682459	280	57	5085	0.955827	1	0.970015	100
		Annotation Cluster 139	Enrichment Score: 0.41790278745580406
		Category	Term	Count	%	PValue	Genes	List Total	Pop Hits	Pop Total	Fold Enrichment	Bonferroni	Benjamini	FDR
		GOTERM_BP_FAT	GO:0007368~determination of left/right symmetry	5	0.42123	0.268265	ILMN_1702279, ILMN_2081398, ILMN_1729161, ILMN_2288070, ILMN_1811836, ILMN_1735658	849	42	13528	1.89691	1	0.983966	99.6268
		GOTERM_BP_FAT	GO:0009855~determination of bilateral symmetry	5	0.42123	0.282478	ILMN_1702279, ILMN_2081398, ILMN_1729161, ILMN_2288070, ILMN_1811836, ILMN_1735658	849	43	13528	1.8528	1	0.984111	99.7373
		GOTERM_BP_FAT	GO:0009799~determination of symmetry	5	0.42123	0.282478	ILMN_1702279, ILMN_2081398, ILMN_1729161, ILMN_2288070, ILMN_1811836, ILMN_1735658	849	43	13528	1.8528	1	0.984111	99.7373
		GOTERM_BP_FAT	GO:0007389~pattern specification process	9	0.758214	0.995075	ILMN_1702279, ILMN_2081398, ILMN_1700915, ILMN_1729161, ILMN_2288070, ILMN_1811836, ILMN_1770892, ILMN_1735658, ILMN_2404512, ILMN_1782141	849	267	13528	0.537102	1	1	100
		Annotation Cluster 140	Enrichment Score: 0.4133796792192313
		Category	Term	Count	%	PValue	Genes	List Total	Pop Hits	Pop Total	Fold Enrichment	Bonferroni	Benjamini	FDR
		SP_PIR_KEYWORDS	metalloprotease	13	1.0952	0.205472	ILMN_1682799, ILMN_1656297, ILMN_1800412, ILMN_1672174, ILMN_1803714, ILMN_1726769, ILMN_1754529, ILMN_1798311, ILMN_1807503, ILMN_1688627, ILMN_1728660, ILMN_1713751, ILMN_1691393	1167	151	19235	1.41902	1	0.803246	96.4094
		GOTERM_MF_FAT	GO:0008237~metallopeptidase activity	14	1.17944	0.32236	ILMN_1682799, ILMN_1803714, ILMN_1656297, ILMN_1800412, ILMN_1672174, ILMN_1726769, ILMN_1754529, ILMN_1671191, ILMN_1798311, ILMN_1807503, ILMN_1688627, ILMN_1728660, ILMN_1713751, ILMN_1691393	791	183	12983	1.25567	1	0.955845	99.7675
		UP_SEQ_FEATURE	metal ion-binding site:Zinc; catalytic	10	0.84246	0.336057	ILMN_1807503, ILMN_1713751, ILMN_1803714, ILMN_1672174, ILMN_1656297, ILMN_1800412, ILMN_1802456, ILMN_1754529, ILMN_1798311, ILMN_1692517	1167	123	19113	1.33154	1	0.999997	99.9291
		GOTERM_MF_FAT	GO:0004222~metalloendopeptidase activity	8	0.673968	0.448066	ILMN_1728660, ILMN_1713751, ILMN_1803714, ILMN_1672174, ILMN_1800412, ILMN_1754529, ILMN_1671191, ILMN_1798311	791	104	12983	1.26257	1	0.977294	99.9905
		INTERPRO	IPR006025:Peptidase M, neutral zinc metallopeptidases, zinc-binding site	5	0.42123	0.859517	ILMN_1713751, ILMN_1803714, ILMN_1672174, ILMN_1800412, ILMN_1798311	1045	96	16659	0.830293	1	1	100
		Annotation Cluster 141	Enrichment Score: 0.41326900413334405
		Category	Term	Count	%	PValue	Genes	List Total	Pop Hits	Pop Total	Fold Enrichment	Bonferroni	Benjamini	FDR
		GOTERM_BP_FAT	GO:0030217~T cell differentiation	7	0.589722	0.221334	ILMN_1705769, ILMN_1752899, ILMN_1802669, ILMN_1753547, ILMN_1801119, ILMN_1724181, ILMN_1700432	849	65	13528	1.71597	1	0.97253	98.8646
		GOTERM_BP_FAT	GO:0002521~leukocyte differentiation	11	0.926706	0.306085	ILMN_1705769, ILMN_1752899, ILMN_2307903, ILMN_1802669, ILMN_1753547, ILMN_1801119, ILMN_1760303, ILMN_1724181, ILMN_1720303, ILMN_1700432, ILMN_2404512	849	131	13528	1.33797	1	0.986374	99.8557
		GOTERM_BP_FAT	GO:0030098~lymphocyte differentiation	9	0.758214	0.317889	ILMN_1705769, ILMN_1752899, ILMN_2307903, ILMN_1802669, ILMN_1753547, ILMN_1801119, ILMN_1760303, ILMN_1724181, ILMN_1700432	849	103	13528	1.39229	1	0.986687	99.8938
		GOTERM_BP_FAT	GO:0045058~T cell selection	3	0.252738	0.336321	ILMN_1801119, ILMN_1724181, ILMN_1700432	849	19	13528	2.5159	1	0.988926	99.935
		GOTERM_BP_FAT	GO:0042113~B cell activation	7	0.589722	0.341145	ILMN_2326953, ILMN_1752899, ILMN_2337931, ILMN_2307903, ILMN_1801119, ILMN_1760303, ILMN_1788363	849	76	13528	1.46761	1	0.989228	99.9429
		GOTERM_BP_FAT	GO:0045321~leukocyte activation	18	1.51643	0.348767	ILMN_1686562, ILMN_2307903, ILMN_2159453, ILMN_1802669, ILMN_1801119, ILMN_1680814, ILMN_2326953, ILMN_1705769, ILMN_1752899, ILMN_1690524, ILMN_2337931, ILMN_1753547, ILMN_1760303, ILMN_1777342, ILMN_1724181, ILMN_2404512, ILMN_1700432, ILMN_1788363	849	242	13528	1.18518	1	0.989993	99.9537
		GOTERM_BP_FAT	GO:0048534~hemopoietic or lymphoid organ development	19	1.60067	0.366985	ILMN_2107184, ILMN_1754943, ILMN_2307903, ILMN_1802669, ILMN_1801119, ILMN_1720303, ILMN_1747771, ILMN_1794399, ILMN_1705769, ILMN_1795464, ILMN_1700915, ILMN_1752899, ILMN_2337931, ILMN_2095840, ILMN_1753547, ILMN_1760303, ILMN_1724181, ILMN_2404512, ILMN_1700432, ILMN_1802615	849	260	13528	1.16441	1	0.991179	99.9721
		GOTERM_BP_FAT	GO:0002520~immune system development	20	1.68492	0.372662	ILMN_2107184, ILMN_1754943, ILMN_2307903, ILMN_1802669, ILMN_1801119, ILMN_1720303, ILMN_1747771, ILMN_1794399, ILMN_1705769, ILMN_1795464, ILMN_1700915, ILMN_1752899, ILMN_2337931, ILMN_2095840, ILMN_1753547, ILMN_1760303, ILMN_1724181, ILMN_2404512, ILMN_1700432, ILMN_1788363, ILMN_1802615	849	276	13528	1.15464	1	0.991679	99.9763
		GOTERM_BP_FAT	GO:0030097~hemopoiesis	17	1.43218	0.409795	ILMN_2107184, ILMN_1754943, ILMN_2307903, ILMN_1802669, ILMN_1801119, ILMN_1720303, ILMN_1747771, ILMN_1794399, ILMN_1705769, ILMN_1700915, ILMN_1752899, ILMN_1753547, ILMN_2095840, ILMN_1760303, ILMN_1724181, ILMN_2404512, ILMN_1700432, ILMN_1802615	849	236	13528	1.14779	1	0.993487	99.992
		GOTERM_BP_FAT	GO:0001775~cell activation	20	1.68492	0.437884	ILMN_1686562, ILMN_2307903, ILMN_2159453, ILMN_1802669, ILMN_1801119, ILMN_1680814, ILMN_1813846, ILMN_2326953, ILMN_1705769, ILMN_1795464, ILMN_1752899, ILMN_1690524, ILMN_2337931, ILMN_1753547, ILMN_1760303, ILMN_1777342, ILMN_1724181, ILMN_2404512, ILMN_1700432, ILMN_1788363	849	287	13528	1.11039	1	0.994498	99.9967
		GOTERM_BP_FAT	GO:0046649~lymphocyte activation	14	1.17944	0.480197	ILMN_1686562, ILMN_2307903, ILMN_1802669, ILMN_1801119, ILMN_2326953, ILMN_1705769, ILMN_1752899, ILMN_2337931, ILMN_1753547, ILMN_1760303, ILMN_1724181, ILMN_2404512, ILMN_1700432, ILMN_1788363	849	199	13528	1.12099	1	0.996328	99.9992
		GOTERM_BP_FAT	GO:0033077~T cell differentiation in the thymus	3	0.252738	0.511606	ILMN_1753547, ILMN_1801119, ILMN_1700432	849	27	13528	1.77045	1	0.997287	99.9997
		GOTERM_BP_FAT	GO:0042110~T cell activation	9	0.758214	0.537447	ILMN_1705769, ILMN_1752899, ILMN_1686562, ILMN_1802669, ILMN_1753547, ILMN_1801119, ILMN_1724181, ILMN_1700432, ILMN_2404512	849	126	13528	1.13815	1	0.997817	99.9999
		GOTERM_BP_FAT	GO:0030183~B cell differentiation	4	0.336984	0.58649	ILMN_1752899, ILMN_2307903, ILMN_1801119, ILMN_1760303	849	48	13528	1.32784	1	0.998459	100
		Annotation Cluster 142	Enrichment Score: 0.40604337073756747
		Category	Term	Count	%	PValue	Genes	List Total	Pop Hits	Pop Total	Fold Enrichment	Bonferroni	Benjamini	FDR
		GOTERM_BP_FAT	GO:0045580~regulation of T cell differentiation	7	0.589722	0.0979473	ILMN_1705769, ILMN_1665831, ILMN_1753547, ILMN_1697554, ILMN_1724181, ILMN_1700432, ILMN_1659206	849	51	13528	2.18703	1	0.898852	84.2008
		GOTERM_BP_FAT	GO:0045582~positive regulation of T cell differentiation	5	0.42123	0.137738	ILMN_1705769, ILMN_1753547, ILMN_1697554, ILMN_1700432, ILMN_1659206	849	32	13528	2.48969	1	0.934132	92.9543
		GOTERM_BP_FAT	GO:0045621~positive regulation of lymphocyte differentiation	5	0.42123	0.173958	ILMN_1705769, ILMN_1753547, ILMN_1697554, ILMN_1700432, ILMN_1659206	849	35	13528	2.27629	1	0.952855	96.7318
		GOTERM_BP_FAT	GO:0050870~positive regulation of T cell activation	8	0.673968	0.198006	ILMN_1802653, ILMN_1705769, ILMN_2307903, ILMN_1753547, ILMN_1697554, ILMN_1724181, ILMN_1700432, ILMN_1659206	849	76	13528	1.67727	1	0.965784	98.0741
		GOTERM_BP_FAT	GO:0045619~regulation of lymphocyte differentiation	7	0.589722	0.201181	ILMN_1705769, ILMN_1665831, ILMN_1753547, ILMN_1697554, ILMN_1724181, ILMN_1700432, ILMN_1659206	849	63	13528	1.77045	1	0.966599	98.2061
		GOTERM_BP_FAT	GO:0046635~positive regulation of alpha-beta T cell activation	4	0.336984	0.220979	ILMN_1802653, ILMN_1697554, ILMN_1700432, ILMN_1659206	849	26	13528	2.45139	1	0.972849	98.8553
		GOTERM_BP_FAT	GO:0030217~T cell differentiation	7	0.589722	0.221334	ILMN_1705769, ILMN_1752899, ILMN_1802669, ILMN_1753547, ILMN_1801119, ILMN_1724181, ILMN_1700432	849	65	13528	1.71597	1	0.97253	98.8646
		GOTERM_BP_FAT	GO:0050671~positive regulation of lymphocyte proliferation	6	0.505476	0.260993	ILMN_1802653, ILMN_1705769, ILMN_2307903, ILMN_1753547, ILMN_1697554, ILMN_1724181	849	55	13528	1.73826	1	0.983059	99.5546
		GOTERM_BP_FAT	GO:0070665~positive regulation of leukocyte proliferation	6	0.505476	0.273168	ILMN_1802653, ILMN_1705769, ILMN_2307903, ILMN_1753547, ILMN_1697554, ILMN_1724181	849	56	13528	1.70722	1	0.983853	99.6692
		GOTERM_BP_FAT	GO:0032946~positive regulation of mononuclear cell proliferation	6	0.505476	0.273168	ILMN_1802653, ILMN_1705769, ILMN_2307903, ILMN_1753547, ILMN_1697554, ILMN_1724181	849	56	13528	1.70722	1	0.983853	99.6692
		GOTERM_BP_FAT	GO:0032649~regulation of interferon-gamma production	4	0.336984	0.289813	ILMN_1802653, ILMN_1762594, ILMN_1697554, ILMN_1659206	849	30	13528	2.12454	1	0.984682	99.7815
		GOTERM_BP_FAT	GO:0050863~regulation of T cell activation	10	0.84246	0.311931	ILMN_1802653, ILMN_1705769, ILMN_1665831, ILMN_2307903, ILMN_1753547, ILMN_1697554, ILMN_1724181, ILMN_1700432, ILMN_1659206, ILMN_1788531	849	117	13528	1.36188	1	0.986516	99.876
		GOTERM_BP_FAT	GO:0030098~lymphocyte differentiation	9	0.758214	0.317889	ILMN_1705769, ILMN_1752899, ILMN_2307903, ILMN_1802669, ILMN_1753547, ILMN_1801119, ILMN_1760303, ILMN_1724181, ILMN_1700432	849	103	13528	1.39229	1	0.986687	99.8938
		GOTERM_BP_FAT	GO:0046638~positive regulation of alpha-beta T cell differentiation	3	0.252738	0.359622	ILMN_1697554, ILMN_1700432, ILMN_1659206	849	20	13528	2.39011	1	0.99055	99.9657
		GOTERM_BP_FAT	GO:0046634~regulation of alpha-beta T cell activation	4	0.336984	0.394673	ILMN_1802653, ILMN_1697554, ILMN_1700432, ILMN_1659206	849	36	13528	1.77045	1	0.992611	99.9875
		GOTERM_BP_FAT	GO:0051251~positive regulation of lymphocyte activation	8	0.673968	0.406993	ILMN_1802653, ILMN_1705769, ILMN_2307903, ILMN_1753547, ILMN_1697554, ILMN_1724181, ILMN_1700432, ILMN_1659206	849	97	13528	1.31415	1	0.993412	99.9913
		GOTERM_BP_FAT	GO:0042102~positive regulation of T cell proliferation	4	0.336984	0.445785	ILMN_1802653, ILMN_2307903, ILMN_1753547, ILMN_1724181	849	39	13528	1.63426	1	0.994993	99.9974
		GOTERM_BP_FAT	GO:0046637~regulation of alpha-beta T cell differentiation	3	0.252738	0.470537	ILMN_1697554, ILMN_1700432, ILMN_1659206	849	25	13528	1.91208	1	0.99611	99.9989
		GOTERM_BP_FAT	GO:0002696~positive regulation of leukocyte activation	8	0.673968	0.499721	ILMN_1802653, ILMN_1705769, ILMN_2307903, ILMN_1753547, ILMN_1697554, ILMN_1724181, ILMN_1700432, ILMN_1659206	849	106	13528	1.20257	1	0.996906	99.9996
		GOTERM_BP_FAT	GO:0042110~T cell activation	9	0.758214	0.537447	ILMN_1705769, ILMN_1752899, ILMN_1686562, ILMN_1802669, ILMN_1753547, ILMN_1801119, ILMN_1724181, ILMN_1700432, ILMN_2404512	849	126	13528	1.13815	1	0.997817	99.9999
		GOTERM_BP_FAT	GO:0050867~positive regulation of cell activation	8	0.673968	0.549251	ILMN_1802653, ILMN_1705769, ILMN_2307903, ILMN_1753547, ILMN_1697554, ILMN_1724181, ILMN_1700432, ILMN_1659206	849	111	13528	1.1484	1	0.99806	99.9999
		GOTERM_BP_FAT	GO:0051249~regulation of lymphocyte activation	10	0.84246	0.586457	ILMN_1802653, ILMN_1705769, ILMN_1665831, ILMN_2307903, ILMN_1753547, ILMN_1697554, ILMN_1724181, ILMN_1700432, ILMN_1659206, ILMN_1788531	849	148	13528	1.07662	1	0.998483	100
		GOTERM_BP_FAT	GO:0002694~regulation of leukocyte activation	11	0.926706	0.598169	ILMN_1802653, ILMN_1705769, ILMN_1665831, ILMN_2159453, ILMN_2307903, ILMN_1753547, ILMN_1697554, ILMN_1724181, ILMN_1700432, ILMN_1659206, ILMN_1788531	849	166	13528	1.05587	1	0.998617	100
		GOTERM_BP_FAT	GO:0050670~regulation of lymphocyte proliferation	6	0.505476	0.601519	ILMN_1802653, ILMN_1705769, ILMN_2307903, ILMN_1753547, ILMN_1697554, ILMN_1724181	849	83	13528	1.15186	1	0.998585	100
		GOTERM_BP_FAT	GO:0070663~regulation of leukocyte proliferation	6	0.505476	0.612242	ILMN_1802653, ILMN_1705769, ILMN_2307903, ILMN_1753547, ILMN_1697554, ILMN_1724181	849	84	13528	1.13815	1	0.998754	100
		GOTERM_BP_FAT	GO:0032944~regulation of mononuclear cell proliferation	6	0.505476	0.612242	ILMN_1802653, ILMN_1705769, ILMN_2307903, ILMN_1753547, ILMN_1697554, ILMN_1724181	849	84	13528	1.13815	1	0.998754	100
		GOTERM_BP_FAT	GO:0050871~positive regulation of B cell activation	3	0.252738	0.621612	ILMN_1705769, ILMN_1753547, ILMN_1697554	849	33	13528	1.44855	1	0.998841	100
		GOTERM_BP_FAT	GO:0050865~regulation of cell activation	11	0.926706	0.664592	ILMN_1802653, ILMN_1705769, ILMN_1665831, ILMN_2159453, ILMN_2307903, ILMN_1753547, ILMN_1697554, ILMN_1724181, ILMN_1700432, ILMN_1659206, ILMN_1788531	849	175	13528	1.00157	1	0.999144	100
		GOTERM_BP_FAT	GO:0045597~positive regulation of cell differentiation	14	1.17944	0.684562	ILMN_1773352, ILMN_1729161, ILMN_1801119, ILMN_1697554, ILMN_2098126, ILMN_1705769, ILMN_1753547, ILMN_2380163, ILMN_2086077, ILMN_1681703, ILMN_1844692, ILMN_2140990, ILMN_1659270, ILMN_1700432, ILMN_1659206, ILMN_1806023, ILMN_1798081	849	229	13528	0.974133	1	0.999276	100
		GOTERM_BP_FAT	GO:0002684~positive regulation of immune system process	14	1.17944	0.735778	ILMN_1802653, ILMN_2307903, ILMN_1697554, ILMN_1680814, ILMN_1658121, ILMN_2326953, ILMN_1705769, ILMN_1762594, ILMN_1753547, ILMN_1685109, ILMN_1724181, ILMN_2404512, ILMN_1700432, ILMN_1659206	849	238	13528	0.937296	1	0.9996	100
		GOTERM_BP_FAT	GO:0042129~regulation of T cell proliferation	4	0.336984	0.754865	ILMN_1802653, ILMN_2307903, ILMN_1753547, ILMN_1724181	849	62	13528	1.028	1	0.999691	100
		GOTERM_BP_FAT	GO:0051094~positive regulation of developmental process	15	1.26369	0.83695	ILMN_1773352, ILMN_1729161, ILMN_1801119, ILMN_1697554, ILMN_2098126, ILMN_1705769, ILMN_1753547, ILMN_2380163, ILMN_2086077, ILMN_1681703, ILMN_1844692, ILMN_2140990, ILMN_1659270, ILMN_1793831, ILMN_1700432, ILMN_1659206, ILMN_1806023, ILMN_1765851, ILMN_1798081	849	278	13528	0.85975	1	0.999914	100
		GOTERM_BP_FAT	GO:0050864~regulation of B cell activation	3	0.252738	0.838094	ILMN_1705769, ILMN_1753547, ILMN_1697554	849	51	13528	0.937296	1	0.999915	100
		Annotation Cluster 143	Enrichment Score: 0.4051337618147753
		Category	Term	Count	%	PValue	Genes	List Total	Pop Hits	Pop Total	Fold Enrichment	Bonferroni	Benjamini	FDR
		SMART	SM00213:UBQ	5	0.42123	0.265446	ILMN_1751571, ILMN_1722662, ILMN_1678841, ILMN_1700811, ILMN_1674811	518	46	9079	1.90511	1	0.964634	98.2267
		INTERPRO	IPR000626:Ubiquitin	5	0.42123	0.325523	ILMN_1751571, ILMN_1722662, ILMN_1678841, ILMN_1700811, ILMN_1674811	1045	46	16659	1.73279	1	0.999722	99.8558
		INTERPRO	IPR019954:Ubiquitin conserved site	4	0.336984	0.359752	ILMN_1751571, ILMN_1810729, ILMN_1722662, ILMN_1700811	1045	34	16659	1.87549	1	0.999828	99.9393
		INTERPRO	IPR019955:Ubiquitin supergroup	5	0.42123	0.412424	ILMN_1751571, ILMN_1810729, ILMN_1722662, ILMN_1700811, ILMN_1674811	1045	52	16659	1.53285	1	0.999939	99.9854
		UP_SEQ_FEATURE	domain:Ubiquitin-like	3	0.252738	0.735237	ILMN_1751571, ILMN_1810729, ILMN_1722662	1167	42	19113	1.16985	1	1	100
		Annotation Cluster 144	Enrichment Score: 0.3978770388973361
		Category	Term	Count	%	PValue	Genes	List Total	Pop Hits	Pop Total	Fold Enrichment	Bonferroni	Benjamini	FDR
		BIOCARTA	h_egfPathway:EGF Signaling Pathway	7	0.589722	0.00448648	ILMN_1690105, ILMN_1753547, ILMN_1721022, ILMN_1760303, ILMN_1777325, ILMN_1691364, ILMN_2100689, ILMN_1806023, ILMN_1813489	92	26	1437	4.20527	0.587626	0.587626	5.46692
		SMART	SM00252:SH2	8	0.673968	0.446832	ILMN_1712865, ILMN_1789618, ILMN_1690105, ILMN_1753795, ILMN_1753547, ILMN_1721022, ILMN_1760303, ILMN_1777325, ILMN_1691364, ILMN_2093427	518	111	9079	1.26321	1	0.987703	99.9565
		SP_PIR_KEYWORDS	SH2 domain	8	0.673968	0.512955	ILMN_1712865, ILMN_1789618, ILMN_1690105, ILMN_1753795, ILMN_1753547, ILMN_1721022, ILMN_1760303, ILMN_1777325, ILMN_1691364, ILMN_2093427	1167	111	19235	1.18792	1	0.956969	99.997
		UP_SEQ_FEATURE	domain:SH2	7	0.589722	0.535791	ILMN_1712865, ILMN_1789618, ILMN_1690105, ILMN_1753795, ILMN_1753547, ILMN_1721022, ILMN_1777325, ILMN_1691364, ILMN_2093427	1167	96	19113	1.19422	1	1	99.9999
		INTERPRO	IPR000980:SH2 motif	8	0.673968	0.548867	ILMN_1712865, ILMN_1789618, ILMN_1690105, ILMN_1753795, ILMN_1753547, ILMN_1721022, ILMN_1760303, ILMN_1777325, ILMN_1691364, ILMN_2093427	1045	111	16659	1.14895	1	0.999995	99.9998
		GOTERM_BP_FAT	GO:0018108~peptidyl-tyrosine phosphorylation	4	0.336984	0.557208	ILMN_1789618, ILMN_1690105, ILMN_1732318, ILMN_1753547, ILMN_1777325, ILMN_1691364	849	46	13528	1.38557	1	0.998128	100
		GOTERM_BP_FAT	GO:0018212~peptidyl-tyrosine modification	4	0.336984	0.58649	ILMN_1789618, ILMN_1690105, ILMN_1732318, ILMN_1753547, ILMN_1777325, ILMN_1691364	849	48	13528	1.32784	1	0.998459	100
		GOTERM_BP_FAT	GO:0007259~JAK-STAT cascade	3	0.252738	0.711477	ILMN_1690105, ILMN_1732318, ILMN_1753547, ILMN_1777325, ILMN_1691364	849	39	13528	1.2257	1	0.999469	100
		KEGG_PATHWAY	hsa04630:Jak-STAT signaling pathway	8	0.673968	0.755909	ILMN_1705769, ILMN_1690105, ILMN_1767360, ILMN_1753795, ILMN_1691860, ILMN_1753547, ILMN_1760303, ILMN_1724181, ILMN_1777325, ILMN_1691364, ILMN_2230892	280	155	5085	0.937327	1	0.952262	100
		GOTERM_BP_FAT	GO:0032870~cellular response to hormone stimulus	7	0.589722	0.847626	ILMN_1690105, ILMN_1753547, ILMN_1721022, ILMN_1760303, ILMN_2086077, ILMN_1661683, ILMN_1777325, ILMN_1691364, ILMN_1674390	849	133	13528	0.838634	1	0.999927	100
		GOTERM_BP_FAT	GO:0032869~cellular response to insulin stimulus	3	0.252738	0.932499	ILMN_1690105, ILMN_1721022, ILMN_1760303, ILMN_1777325, ILMN_1691364	849	68	13528	0.702972	1	0.999994	100
		Annotation Cluster 145	Enrichment Score: 0.39783287270246903
		Category	Term	Count	%	PValue	Genes	List Total	Pop Hits	Pop Total	Fold Enrichment	Bonferroni	Benjamini	FDR
		GOTERM_BP_FAT	GO:0000082~G1/S transition of mitotic cell cycle	6	0.505476	0.273168	ILMN_1664921, ILMN_1656196, ILMN_1811171, ILMN_1802669, ILMN_1801119, ILMN_2353697	849	56	13528	1.70722	1	0.983853	99.6692
		GOTERM_BP_FAT	GO:0051329~interphase of mitotic cell cycle	8	0.673968	0.469185	ILMN_1664921, ILMN_1656196, ILMN_1656822, ILMN_1811171, ILMN_1802669, ILMN_1801119, ILMN_2353697, ILMN_1802615	849	103	13528	1.2376	1	0.996156	99.9988
		GOTERM_BP_FAT	GO:0051325~interphase	8	0.673968	0.499721	ILMN_1664921, ILMN_1656196, ILMN_1656822, ILMN_1811171, ILMN_1802669, ILMN_1801119, ILMN_2353697, ILMN_1802615	849	106	13528	1.20257	1	0.996906	99.9996
		Annotation Cluster 146	Enrichment Score: 0.3924507108856438
		Category	Term	Count	%	PValue	Genes	List Total	Pop Hits	Pop Total	Fold Enrichment	Bonferroni	Benjamini	FDR
		UP_SEQ_FEATURE	domain:Rhodanese	3	0.252738	0.369617	ILMN_1766652, ILMN_2401873, ILMN_2210729	1167	21	19113	2.3397	1	0.999998	99.9717
		SMART	SM00450:RHOD	3	0.252738	0.400472	ILMN_1766652, ILMN_2401873, ILMN_2210729	518	24	9079	2.19088	1	0.984343	99.8753
		INTERPRO	IPR001763:Rhodanese-like	3	0.252738	0.449079	ILMN_1766652, ILMN_2401873, ILMN_2210729	1045	24	16659	1.9927	1	0.999961	99.995
		Annotation Cluster 147	Enrichment Score: 0.39110844611772755
		Category	Term	Count	%	PValue	Genes	List Total	Pop Hits	Pop Total	Fold Enrichment	Bonferroni	Benjamini	FDR
		GOTERM_BP_FAT	GO:0032321~positive regulation of Rho GTPase activity	3	0.252738	0.217676	ILMN_1797367, ILMN_1732318, ILMN_1750256	849	14	13528	3.41444	1	0.972168	98.7652
		GOTERM_BP_FAT	GO:0032320~positive regulation of Ras GTPase activity	3	0.252738	0.289046	ILMN_1797367, ILMN_1732318, ILMN_1750256	849	17	13528	2.81189	1	0.984754	99.7772
		GOTERM_BP_FAT	GO:0043547~positive regulation of GTPase activity	3	0.252738	0.405241	ILMN_1797367, ILMN_1732318, ILMN_1750256	849	22	13528	2.17282	1	0.993336	99.9909
		GOTERM_BP_FAT	GO:0035023~regulation of Rho protein signal transduction	8	0.673968	0.42783	ILMN_1744614, ILMN_1797367, ILMN_1732318, ILMN_1777342, ILMN_1754562, ILMN_1753377, ILMN_2194561, ILMN_1750256	849	99	13528	1.2876	1	0.994145	99.9954
		GOTERM_BP_FAT	GO:0032318~regulation of Ras GTPase activity	8	0.673968	0.47942	ILMN_1693726, ILMN_2096743, ILMN_1797367, ILMN_1732318, ILMN_2123730, ILMN_1661622, ILMN_2088825, ILMN_1750256	849	104	13528	1.2257	1	0.996343	99.9992
		GOTERM_BP_FAT	GO:0032319~regulation of Rho GTPase activity	3	0.252738	0.53134	ILMN_1797367, ILMN_1732318, ILMN_1750256	849	28	13528	1.70722	1	0.997737	99.9999
		GOTERM_BP_FAT	GO:0043087~regulation of GTPase activity	8	0.673968	0.65825	ILMN_1693726, ILMN_2096743, ILMN_1797367, ILMN_1732318, ILMN_2123730, ILMN_1661622, ILMN_2088825, ILMN_1750256	849	123	13528	1.03636	1	0.999094	100
		Annotation Cluster 148	Enrichment Score: 0.39106243643683986
		Category	Term	Count	%	PValue	Genes	List Total	Pop Hits	Pop Total	Fold Enrichment	Bonferroni	Benjamini	FDR
		GOTERM_CC_FAT	GO:0030118~clathrin coat	5	0.42123	0.203035	ILMN_1741331, ILMN_1788538, ILMN_2402972, ILMN_1749011, ILMN_1675982, ILMN_2402798	766	39	12782	2.13932	1	0.785228	96.1494
		GOTERM_CC_FAT	GO:0048475~coated membrane	6	0.505476	0.32483	ILMN_1657483, ILMN_1741331, ILMN_1788538, ILMN_2402972, ILMN_1749011, ILMN_1675982, ILMN_2402798	766	63	12782	1.58921	1	0.892349	99.6437
		GOTERM_CC_FAT	GO:0030117~membrane coat	6	0.505476	0.32483	ILMN_1657483, ILMN_1741331, ILMN_1788538, ILMN_2402972, ILMN_1749011, ILMN_1675982, ILMN_2402798	766	63	12782	1.58921	1	0.892349	99.6437
		GOTERM_CC_FAT	GO:0030662~coated vesicle membrane	6	0.505476	0.445212	ILMN_1657483, ILMN_1788538, ILMN_2407703, ILMN_1727315, ILMN_1749011, ILMN_1728907, ILMN_1728073	766	73	12782	1.37151	1	0.943592	99.9787
		GOTERM_CC_FAT	GO:0030131~clathrin adaptor complex	3	0.252738	0.524934	ILMN_1741331, ILMN_2402972, ILMN_1675982, ILMN_2402798	766	29	12782	1.72621	1	0.964289	99.9977
		GOTERM_CC_FAT	GO:0030119~AP-type membrane coat adaptor complex	3	0.252738	0.54341	ILMN_1741331, ILMN_2402972, ILMN_1675982, ILMN_2402798	766	30	12782	1.66867	1	0.965123	99.9987
		GOTERM_CC_FAT	GO:0030120~vesicle coat	3	0.252738	0.672789	ILMN_1657483, ILMN_1788538, ILMN_1749011	766	38	12782	1.31737	1	0.985391	100
		Annotation Cluster 149	Enrichment Score: 0.382359238682915
		Category	Term	Count	%	PValue	Genes	List Total	Pop Hits	Pop Total	Fold Enrichment	Bonferroni	Benjamini	FDR
		GOTERM_CC_FAT	GO:0034362~low-density lipoprotein particle	3	0.252738	0.180653	ILMN_2060115, ILMN_1787680, ILMN_1731941	766	13	12782	3.85077	1	0.76572	94.27
		GOTERM_CC_FAT	GO:0034358~plasma lipoprotein particle	3	0.252738	0.628114	ILMN_2060115, ILMN_1787680, ILMN_1731941	766	35	12782	1.43029	1	0.980873	99.9999
		GOTERM_CC_FAT	GO:0032994~protein-lipid complex	3	0.252738	0.628114	ILMN_2060115, ILMN_1787680, ILMN_1731941	766	35	12782	1.43029	1	0.980873	99.9999
		Annotation Cluster 150	Enrichment Score: 0.37818942136558753
		Category	Term	Count	%	PValue	Genes	List Total	Pop Hits	Pop Total	Fold Enrichment	Bonferroni	Benjamini	FDR
		GOTERM_BP_FAT	GO:0042311~vasodilation	4	0.336984	0.220979	ILMN_1813846, ILMN_1658835, ILMN_1749662, ILMN_1694011	849	26	13528	2.45139	1	0.972849	98.8553
		GOTERM_BP_FAT	GO:0035150~regulation of tube size	6	0.505476	0.237056	ILMN_1813846, ILMN_1658835, ILMN_1749662, ILMN_1694011, ILMN_1680814, ILMN_1671703	849	53	13528	1.80385	1	0.977868	99.2119
		GOTERM_BP_FAT	GO:0050880~regulation of blood vessel size	6	0.505476	0.237056	ILMN_1813846, ILMN_1658835, ILMN_1749662, ILMN_1694011, ILMN_1680814, ILMN_1671703	849	53	13528	1.80385	1	0.977868	99.2119
		GOTERM_BP_FAT	GO:0003018~vascular process in circulatory system	6	0.505476	0.297849	ILMN_1813846, ILMN_1658835, ILMN_1749662, ILMN_1694011, ILMN_1680814, ILMN_1671703	849	58	13528	1.64835	1	0.985661	99.8217
		GOTERM_BP_FAT	GO:0003013~circulatory system process	10	0.84246	0.831801	ILMN_1813846, ILMN_1658835, ILMN_1749662, ILMN_1690105, ILMN_1694011, ILMN_1672174, ILMN_1680814, ILMN_1777325, ILMN_1691364, ILMN_2404512, ILMN_1671703, ILMN_1709237	849	186	13528	0.856669	1	0.999901	100
		GOTERM_BP_FAT	GO:0008015~blood circulation	10	0.84246	0.831801	ILMN_1813846, ILMN_1658835, ILMN_1749662, ILMN_1690105, ILMN_1694011, ILMN_1672174, ILMN_1680814, ILMN_1777325, ILMN_1691364, ILMN_2404512, ILMN_1671703, ILMN_1709237	849	186	13528	0.856669	1	0.999901	100
		GOTERM_BP_FAT	GO:0008217~regulation of blood pressure	5	0.42123	0.88021	ILMN_1813846, ILMN_1672174, ILMN_1680814, ILMN_1671703, ILMN_1709237	849	100	13528	0.796702	1	0.999963	100
		Annotation Cluster 151	Enrichment Score: 0.3775007371436979
		Category	Term	Count	%	PValue	Genes	List Total	Pop Hits	Pop Total	Fold Enrichment	Bonferroni	Benjamini	FDR
		GOTERM_MF_FAT	GO:0005085~guanyl-nucleotide exchange factor activity	12	1.01095	0.320365	ILMN_1744614, ILMN_1770733, ILMN_1687430, ILMN_2194561, ILMN_1769412, ILMN_2356672, ILMN_1713380, ILMN_1754562, ILMN_1777342, ILMN_1753377, ILMN_1750256, ILMN_1808299, ILMN_1713918	791	152	12983	1.29579	1	0.956036	99.7566
		SMART	SM00325:RhoGEF	6	0.505476	0.356762	ILMN_1744614, ILMN_1777342, ILMN_1754562, ILMN_1753377, ILMN_2194561, ILMN_1750256	518	69	9079	1.52409	1	0.983381	99.6872
		INTERPRO	IPR001331:Guanine-nucleotide dissociation stimulator, CDC24, conserved site	6	0.505476	0.360585	ILMN_1744614, ILMN_1777342, ILMN_1754562, ILMN_1753377, ILMN_2194561, ILMN_1750256	1045	63	16659	1.51825	1	0.999813	99.9406
		UP_SEQ_FEATURE	domain:DH	6	0.505476	0.388719	ILMN_1744614, ILMN_1777342, ILMN_1754562, ILMN_1753377, ILMN_2194561, ILMN_1750256	1167	67	19113	1.46668	1	0.999998	99.9836
		GOTERM_BP_FAT	GO:0035023~regulation of Rho protein signal transduction	8	0.673968	0.42783	ILMN_1744614, ILMN_1797367, ILMN_1732318, ILMN_1777342, ILMN_1754562, ILMN_1753377, ILMN_2194561, ILMN_1750256	849	99	13528	1.2876	1	0.994145	99.9954
		INTERPRO	IPR000219:Dbl homology (DH) domain	6	0.505476	0.436327	ILMN_1744614, ILMN_1777342, ILMN_1754562, ILMN_1753377, ILMN_2194561, ILMN_1750256	1045	69	16659	1.38623	1	0.999954	99.9927
		SP_PIR_KEYWORDS	guanine-nucleotide releasing factor	9	0.758214	0.452709	ILMN_1770733, ILMN_1769412, ILMN_1777342, ILMN_1754562, ILMN_1753377, ILMN_2194561, ILMN_1750256, ILMN_1713918, ILMN_1808299	1167	121	19235	1.22597	1	0.948295	99.9836
		GOTERM_MF_FAT	GO:0005089~Rho guanyl-nucleotide exchange factor activity	6	0.505476	0.47166	ILMN_1744614, ILMN_1777342, ILMN_1754562, ILMN_1753377, ILMN_2194561, ILMN_1750256	791	74	12983	1.33082	1	0.981804	99.9952
		GOTERM_MF_FAT	GO:0005088~Ras guanyl-nucleotide exchange factor activity	6	0.505476	0.627036	ILMN_1744614, ILMN_1777342, ILMN_1754562, ILMN_1753377, ILMN_2194561, ILMN_1750256	791	88	12983	1.1191	1	0.994703	100
		Annotation Cluster 152	Enrichment Score: 0.3741965075877323
		Category	Term	Count	%	PValue	Genes	List Total	Pop Hits	Pop Total	Fold Enrichment	Bonferroni	Benjamini	FDR
		GOTERM_MF_FAT	GO:0005164~tumor necrosis factor receptor binding	4	0.336984	0.13233	ILMN_1699737, ILMN_1795464, ILMN_1760247, ILMN_1751464	791	21	12983	3.12636	1	0.859283	89.0508
		SMART	SM00207:TNF	3	0.252738	0.252002	ILMN_1795464, ILMN_1760247, ILMN_1751464	518	17	9079	3.093	1	0.962457	97.7523
		INTERPRO	IPR006052:Tumor Necrosis Factor	3	0.252738	0.288942	ILMN_1795464, ILMN_1760247, ILMN_1751464	1045	17	16659	2.81323	1	0.999563	99.6533
		GOTERM_MF_FAT	GO:0032813~tumor necrosis factor receptor superfamily binding	4	0.336984	0.291456	ILMN_1699737, ILMN_1795464, ILMN_1760247, ILMN_1751464	791	31	12983	2.11786	1	0.951845	99.5341
		BIOCARTA	h_inflamPathway:Cytokines and Inflammatory Response	3	0.252738	0.498417	ILMN_1705769, ILMN_1795464, ILMN_1724181	92	26	1437	1.80226	1	0.957621	99.9821
		SP_PIR_KEYWORDS	cytokine	9	0.758214	0.864205	ILMN_1802653, ILMN_1773352, ILMN_1705769, ILMN_1795464, ILMN_1760247, ILMN_1800412, ILMN_1724181, ILMN_1778010, ILMN_1751464, ILMN_2098126	1167	181	19235	0.819569	1	0.997749	100
		GOTERM_MF_FAT	GO:0005125~cytokine activity	9	0.758214	0.913009	ILMN_1802653, ILMN_1773352, ILMN_1705769, ILMN_1795464, ILMN_1760247, ILMN_1800412, ILMN_1724181, ILMN_1778010, ILMN_1751464, ILMN_2098126	791	195	12983	0.757542	1	0.999969	100
		KEGG_PATHWAY	hsa04060:Cytokine-cytokine receptor interaction	11	0.926706	0.918963	ILMN_1773352, ILMN_1767233, ILMN_1760247, ILMN_1797975, ILMN_2230892, ILMN_2098126, ILMN_1705769, ILMN_1795464, ILMN_1767360, ILMN_2337931, ILMN_1813379, ILMN_1724181, ILMN_1751464	280	262	5085	0.762473	1	0.98908	100
		Annotation Cluster 153	Enrichment Score: 0.3714465387753011
		Category	Term	Count	%	PValue	Genes	List Total	Pop Hits	Pop Total	Fold Enrichment	Bonferroni	Benjamini	FDR
		GOTERM_MF_FAT	GO:0004004~ATP-dependent RNA helicase activity	3	0.252738	0.368422	ILMN_1814859, ILMN_1784218, ILMN_1735679	791	21	12983	2.34477	1	0.963165	99.9224
		GOTERM_MF_FAT	GO:0008186~RNA-dependent ATPase activity	3	0.252738	0.390596	ILMN_1814859, ILMN_1784218, ILMN_1735679	791	22	12983	2.23819	1	0.969028	99.9555
		GOTERM_MF_FAT	GO:0003724~RNA helicase activity	3	0.252738	0.534055	ILMN_1814859, ILMN_1784218, ILMN_1735679	791	29	12983	1.69794	1	0.988019	99.9993
		Annotation Cluster 154	Enrichment Score: 0.34547465658904436
		Category	Term	Count	%	PValue	Genes	List Total	Pop Hits	Pop Total	Fold Enrichment	Bonferroni	Benjamini	FDR
		UP_SEQ_FEATURE	zinc finger region:PHD-type	5	0.42123	0.3925	ILMN_1699496, ILMN_1813657, ILMN_1658800, ILMN_1695334, ILMN_1725169	1167	52	19113	1.5748	1	0.999998	99.9853
		SMART	SM00249:PHD	7	0.589722	0.406626	ILMN_1699496, ILMN_2095840, ILMN_1734317, ILMN_1813657, ILMN_1658800, ILMN_1695334, ILMN_1725169	518	90	9079	1.36321	1	0.983628	99.8911
		INTERPRO	IPR019787:Zinc finger, PHD-finger	7	0.589722	0.443124	ILMN_1699496, ILMN_2095840, ILMN_1734317, ILMN_1813657, ILMN_1658800, ILMN_1695334, ILMN_1725169	1045	85	16659	1.31284	1	0.999958	99.994
		INTERPRO	IPR001965:Zinc finger, PHD-type	7	0.589722	0.498718	ILMN_1699496, ILMN_2095840, ILMN_1734317, ILMN_1813657, ILMN_1658800, ILMN_1695334, ILMN_1725169	1045	90	16659	1.2399	1	0.99999	99.999
		INTERPRO	IPR019786:Zinc finger, PHD-type, conserved site	7	0.589722	0.531143	ILMN_1699496, ILMN_2095840, ILMN_1734317, ILMN_1813657, ILMN_1658800, ILMN_1695334, ILMN_1725169	1045	93	16659	1.19991	1	0.999994	99.9997
		Annotation Cluster 155	Enrichment Score: 0.33807194042241734
		Category	Term	Count	%	PValue	Genes	List Total	Pop Hits	Pop Total	Fold Enrichment	Bonferroni	Benjamini	FDR
		GOTERM_BP_FAT	GO:0009108~coenzyme biosynthetic process	8	0.673968	0.14007	ILMN_1797046, ILMN_1804629, ILMN_2368585, ILMN_1737387, ILMN_1739274, ILMN_1766652, ILMN_1715125, ILMN_1663667, ILMN_1686531, ILMN_1714990	849	69	13528	1.84742	1	0.932804	93.2878
		GOTERM_BP_FAT	GO:0006767~water-soluble vitamin metabolic process	3	0.252738	0.724584	ILMN_1804629, ILMN_1715125, ILMN_1663667	849	40	13528	1.19505	1	0.99955	100
		GOTERM_BP_FAT	GO:0006766~vitamin metabolic process	3	0.252738	0.953564	ILMN_1804629, ILMN_1715125, ILMN_1663667	849	75	13528	0.637362	1	0.999998	100
		Annotation Cluster 156	Enrichment Score: 0.33140310264607103
		Category	Term	Count	%	PValue	Genes	List Total	Pop Hits	Pop Total	Fold Enrichment	Bonferroni	Benjamini	FDR
		GOTERM_BP_FAT	GO:0009411~response to UV	6	0.505476	0.310325	ILMN_1791726, ILMN_1790807, ILMN_1749662, ILMN_1792107, ILMN_1801119, ILMN_2307455	849	59	13528	1.62041	1	0.986859	99.8707
		GOTERM_BP_FAT	GO:0009314~response to radiation	14	1.17944	0.487576	ILMN_1791726, ILMN_1806937, ILMN_1770733, ILMN_1770732, ILMN_1792107, ILMN_1801119, ILMN_2307455, ILMN_2162234, ILMN_1790807, ILMN_1749662, ILMN_2086077, ILMN_1785852, ILMN_1756086, ILMN_1775759	849	200	13528	1.11538	1	0.996638	99.9994
		GOTERM_BP_FAT	GO:0009416~response to light stimulus	10	0.84246	0.50078	ILMN_1791726, ILMN_1790807, ILMN_1749662, ILMN_1770733, ILMN_1770732, ILMN_1792107, ILMN_1801119, ILMN_2086077, ILMN_2307455, ILMN_1775759	849	138	13528	1.15464	1	0.996908	99.9996
		GOTERM_BP_FAT	GO:0009628~response to abiotic stimulus	23	1.93766	0.623563	ILMN_1791726, ILMN_1806937, ILMN_1801119, ILMN_1687430, ILMN_1691364, ILMN_1790807, ILMN_2356672, ILMN_1756086, ILMN_1785852, ILMN_1806023, ILMN_1732318, ILMN_1770733, ILMN_2049536, ILMN_1770732, ILMN_1792107, ILMN_2258268, ILMN_2307455, ILMN_2162234, ILMN_1749662, ILMN_1795464, ILMN_1690105, ILMN_2086077, ILMN_1713380, ILMN_1665621, ILMN_1777325, ILMN_1775759	849	368	13528	0.995878	1	0.998844	100
		Annotation Cluster 157	Enrichment Score: 0.3254535015286079
		Category	Term	Count	%	PValue	Genes	List Total	Pop Hits	Pop Total	Fold Enrichment	Bonferroni	Benjamini	FDR
		UP_SEQ_FEATURE	repeat:HEAT 6	4	0.336984	0.275864	ILMN_1684746, ILMN_1732537, ILMN_2174394, ILMN_1750792	1167	30	19113	2.18372	1	0.999985	99.6703
		UP_SEQ_FEATURE	repeat:HEAT 5	4	0.336984	0.360963	ILMN_1684746, ILMN_1732537, ILMN_2174394, ILMN_1750792	1167	35	19113	1.87176	1	0.999998	99.964
		UP_SEQ_FEATURE	repeat:HEAT 7	3	0.252738	0.435118	ILMN_1684746, ILMN_1732537, ILMN_2174394	1167	24	19113	2.04724	1	0.999999	99.9959
		UP_SEQ_FEATURE	repeat:HEAT 1	5	0.42123	0.475401	ILMN_1684746, ILMN_1732537, ILMN_2174394, ILMN_2228453, ILMN_1750792	1167	58	19113	1.41189	1	1	99.9989
		UP_SEQ_FEATURE	repeat:HEAT 2	5	0.42123	0.475401	ILMN_1684746, ILMN_1732537, ILMN_2174394, ILMN_2228453, ILMN_1750792	1167	58	19113	1.41189	1	1	99.9989
		UP_SEQ_FEATURE	repeat:HEAT 4	4	0.336984	0.492448	ILMN_1684746, ILMN_1732537, ILMN_2174394, ILMN_1750792	1167	43	19113	1.52352	1	1	99.9994
		UP_SEQ_FEATURE	repeat:HEAT 3	4	0.336984	0.595567	ILMN_1684746, ILMN_1732537, ILMN_2174394, ILMN_1750792	1167	50	19113	1.31023	1	1	100
		INTERPRO	IPR000357:HEAT	3	0.252738	0.867353	ILMN_1732537, ILMN_2174394, ILMN_1750792	1045	55	16659	0.869543	1	1	100
		Annotation Cluster 158	Enrichment Score: 0.324918598447552
		Category	Term	Count	%	PValue	Genes	List Total	Pop Hits	Pop Total	Fold Enrichment	Bonferroni	Benjamini	FDR
		GOTERM_BP_FAT	GO:0000165~MAPKKK cascade	14	1.17944	0.368699	ILMN_2317581, ILMN_2309228, ILMN_1675055, ILMN_1732318, ILMN_1721022, ILMN_1774261, ILMN_1708077, ILMN_2401873, ILMN_1671809, ILMN_1783889, ILMN_1795876, ILMN_1813275, ILMN_2405991, ILMN_1700432, ILMN_2100689, ILMN_2260224	849	184	13528	1.21237	1	0.991273	99.9734
		GOTERM_BP_FAT	GO:0007254~JNK cascade	5	0.42123	0.510536	ILMN_2309228, ILMN_1675055, ILMN_1708077, ILMN_2401873, ILMN_2100689, ILMN_1795876	849	59	13528	1.35034	1	0.997331	99.9997
		GOTERM_BP_FAT	GO:0031098~stress-activated protein kinase signaling pathway	5	0.42123	0.563048	ILMN_2309228, ILMN_1675055, ILMN_1708077, ILMN_2401873, ILMN_2100689, ILMN_1795876	849	63	13528	1.26461	1	0.998191	100
		Annotation Cluster 159	Enrichment Score: 0.32011990943249474
		Category	Term	Count	%	PValue	Genes	List Total	Pop Hits	Pop Total	Fold Enrichment	Bonferroni	Benjamini	FDR
		GOTERM_MF_FAT	GO:0005099~Ras GTPase activator activity	8	0.673968	0.317144	ILMN_1672547, ILMN_1693726, ILMN_2096743, ILMN_1652777, ILMN_2123730, ILMN_1777342, ILMN_1661622, ILMN_1806023	791	91	12983	1.44294	1	0.956836	99.738
		GOTERM_BP_FAT	GO:0032313~regulation of Rab GTPase activity	5	0.42123	0.34019	ILMN_1693726, ILMN_2096743, ILMN_2123730, ILMN_1661622, ILMN_1750256	849	47	13528	1.69511	1	0.989245	99.9414
		GOTERM_BP_FAT	GO:0032483~regulation of Rab protein signal transduction	5	0.42123	0.34019	ILMN_1693726, ILMN_2096743, ILMN_2123730, ILMN_1661622, ILMN_1750256	849	47	13528	1.69511	1	0.989245	99.9414
		SMART	SM00164:TBC	4	0.336984	0.446579	ILMN_1693726, ILMN_2096743, ILMN_2123730, ILMN_1661622	518	43	9079	1.63042	1	0.989157	99.9562
		GOTERM_BP_FAT	GO:0032318~regulation of Ras GTPase activity	8	0.673968	0.47942	ILMN_1693726, ILMN_2096743, ILMN_1797367, ILMN_1732318, ILMN_2123730, ILMN_1661622, ILMN_2088825, ILMN_1750256	849	104	13528	1.2257	1	0.996343	99.9992
		UP_SEQ_FEATURE	domain:Rab-GAP TBC	4	0.336984	0.492448	ILMN_1693726, ILMN_2096743, ILMN_2123730, ILMN_1661622	1167	43	19113	1.52352	1	1	99.9994
		INTERPRO	IPR000195:RabGAP/TBC	4	0.336984	0.510816	ILMN_1693726, ILMN_2096743, ILMN_2123730, ILMN_1661622	1045	43	16659	1.48294	1	0.999991	99.9993
		GOTERM_MF_FAT	GO:0005097~Rab GTPase activator activity	4	0.336984	0.565854	ILMN_1693726, ILMN_2096743, ILMN_2123730, ILMN_1661622	791	48	12983	1.36778	1	0.990475	99.9998
		GOTERM_BP_FAT	GO:0043087~regulation of GTPase activity	8	0.673968	0.65825	ILMN_1693726, ILMN_2096743, ILMN_1797367, ILMN_1732318, ILMN_2123730, ILMN_1661622, ILMN_2088825, ILMN_1750256	849	123	13528	1.03636	1	0.999094	100
		SP_PIR_KEYWORDS	GTPase activation	8	0.673968	0.854608	ILMN_1744614, ILMN_1672547, ILMN_1733115, ILMN_2096743, ILMN_2123730, ILMN_1790962, ILMN_1661622, ILMN_2088825	1167	159	19235	0.829305	1	0.997415	100
		Annotation Cluster 160	Enrichment Score: 0.3122108330208973
		Category	Term	Count	%	PValue	Genes	List Total	Pop Hits	Pop Total	Fold Enrichment	Bonferroni	Benjamini	FDR
		GOTERM_CC_FAT	GO:0014069~postsynaptic density	8	0.673968	0.131253	ILMN_1813846, ILMN_1656822, ILMN_2317581, ILMN_1732318, ILMN_1714067, ILMN_1693345, ILMN_1742827, ILMN_1750256	766	71	12782	1.88019	1	0.669607	86.7247
		GOTERM_CC_FAT	GO:0043005~neuron projection	22	1.85341	0.489277	ILMN_1791726, ILMN_1651826, ILMN_1740045, ILMN_1714067, ILMN_1761851, ILMN_1693345, ILMN_1742827, ILMN_1691364, ILMN_1713529, ILMN_1684306, ILMN_1727315, ILMN_2380163, ILMN_1682459, ILMN_1750256, ILMN_1725306, ILMN_1728073, ILMN_1798081, ILMN_1796336, ILMN_1797367, ILMN_1732318, ILMN_1688780, ILMN_1813846, ILMN_1690105, ILMN_1690049, ILMN_2143671, ILMN_1777325, ILMN_1698225	766	342	12782	1.07341	1	0.954653	99.9935
		GOTERM_CC_FAT	GO:0043025~cell soma	11	0.926706	0.553816	ILMN_1796336, ILMN_1740045, ILMN_1714067, ILMN_1761851, ILMN_1742827, ILMN_1813846, ILMN_1727315, ILMN_2380163, ILMN_1682459, ILMN_2404512, ILMN_1750256, ILMN_1728073, ILMN_1798081	766	168	12782	1.09258	1	0.967437	99.9991
		GOTERM_CC_FAT	GO:0030424~axon	10	0.84246	0.617089	ILMN_1813846, ILMN_1791726, ILMN_1690105, ILMN_1732318, ILMN_1714067, ILMN_1690049, ILMN_1682459, ILMN_1777325, ILMN_1691364, ILMN_1750256, ILMN_1725306, ILMN_1713529	766	159	12782	1.04948	1	0.979174	99.9999
		GOTERM_CC_FAT	GO:0030425~dendrite	10	0.84246	0.646731	ILMN_1796336, ILMN_1714067, ILMN_1761851, ILMN_1693345, ILMN_1691364, ILMN_1742827, ILMN_1813846, ILMN_1690105, ILMN_1727315, ILMN_1690049, ILMN_1777325, ILMN_1750256, ILMN_1728073	766	163	12782	1.02372	1	0.982789	100
		GOTERM_CC_FAT	GO:0045202~synapse	16	1.34794	0.943265	ILMN_1796336, ILMN_1656822, ILMN_2317581, ILMN_1676283, ILMN_1808501, ILMN_1732318, ILMN_1714067, ILMN_1693345, ILMN_1742827, ILMN_1813846, ILMN_1810782, ILMN_2407703, ILMN_1754842, ILMN_1727315, ILMN_2380163, ILMN_1728907, ILMN_1750256, ILMN_1728073, ILMN_1798081	766	355	12782	0.752076	1	0.999525	100
		Annotation Cluster 161	Enrichment Score: 0.3060496421474982
		Category	Term	Count	%	PValue	Genes	List Total	Pop Hits	Pop Total	Fold Enrichment	Bonferroni	Benjamini	FDR
		GOTERM_BP_FAT	GO:0048589~developmental growth	8	0.673968	0.303498	ILMN_2365383, ILMN_1749662, ILMN_1729161, ILMN_1801119, ILMN_1681703, ILMN_1844692, ILMN_2404512, ILMN_1695334, ILMN_1815086	849	87	13528	1.4652	1	0.98626	99.8457
		GOTERM_BP_FAT	GO:0042246~tissue regeneration	4	0.336984	0.324864	ILMN_2365383, ILMN_1749662, ILMN_1729161, ILMN_1815086	849	32	13528	1.99176	1	0.987724	99.9117
		GOTERM_BP_FAT	GO:0040007~growth	13	1.0952	0.478945	ILMN_2365383, ILMN_1689342, ILMN_1729161, ILMN_1761851, ILMN_1801119, ILMN_1695334, ILMN_1715635, ILMN_1749662, ILMN_1760121, ILMN_1681703, ILMN_1844692, ILMN_1765446, ILMN_2404512, ILMN_1815086	849	183	13528	1.13193	1	0.996376	99.9991
		GOTERM_BP_FAT	GO:0031099~regeneration	5	0.42123	0.635633	ILMN_2365383, ILMN_1749662, ILMN_1729161, ILMN_1801119, ILMN_1815086	849	69	13528	1.15464	1	0.998946	100
		GOTERM_BP_FAT	GO:0042060~wound healing	7	0.589722	0.982657	ILMN_2365383, ILMN_1749662, ILMN_1729161, ILMN_1662619, ILMN_2183409, ILMN_1815086, ILMN_1782141	849	191	13528	0.58397	1	1	100
		Annotation Cluster 162	Enrichment Score: 0.30555109704087946
		Category	Term	Count	%	PValue	Genes	List Total	Pop Hits	Pop Total	Fold Enrichment	Bonferroni	Benjamini	FDR
		GOTERM_MF_FAT	GO:0015399~primary active transmembrane transporter activity	12	1.01095	0.123431	ILMN_1787026, ILMN_1730291, ILMN_1751079, ILMN_1788457, ILMN_1651964, ILMN_1748650, ILMN_1721391, ILMN_1791332, ILMN_1658071, ILMN_1715635, ILMN_1772132, ILMN_2395285, ILMN_1779381, ILMN_2407824	791	122	12983	1.61443	1	0.847076	87.1638
		GOTERM_MF_FAT	GO:0015405~P-P-bond-hydrolysis-driven transmembrane transporter activity	12	1.01095	0.123431	ILMN_1787026, ILMN_1730291, ILMN_1751079, ILMN_1788457, ILMN_1651964, ILMN_1748650, ILMN_1721391, ILMN_1791332, ILMN_1658071, ILMN_1715635, ILMN_1772132, ILMN_2395285, ILMN_1779381, ILMN_2407824	791	122	12983	1.61443	1	0.847076	87.1638
		GOTERM_MF_FAT	GO:0046961~proton-transporting ATPase activity, rotational mechanism	4	0.336984	0.161512	ILMN_1715635, ILMN_1772132, ILMN_1721391, ILMN_1791332	791	23	12983	2.8545	1	0.875245	93.5753
		GOTERM_BP_FAT	GO:0009156~ribonucleoside monophosphate biosynthetic process	4	0.336984	0.17192	ILMN_1790757, ILMN_1667050, ILMN_1725043, ILMN_1768062	849	23	13528	2.77114	1	0.952614	96.5844
		GOTERM_BP_FAT	GO:0009161~ribonucleoside monophosphate metabolic process	4	0.336984	0.204299	ILMN_1790757, ILMN_1667050, ILMN_1725043, ILMN_1768062	849	25	13528	2.54945	1	0.966761	98.3274
		GOTERM_BP_FAT	GO:0006119~oxidative phosphorylation	9	0.758214	0.271446	ILMN_1715635, ILMN_1760741, ILMN_1772132, ILMN_1812312, ILMN_1784641, ILMN_1807397, ILMN_1721391, ILMN_1671191, ILMN_1791332	849	98	13528	1.46333	1	0.984567	99.6548
		GOTERM_MF_FAT	GO:0015078~hydrogen ion transmembrane transporter activity	8	0.673968	0.307257	ILMN_1715635, ILMN_1772132, ILMN_1663512, ILMN_1663407, ILMN_1721391, ILMN_1671191, ILMN_1791332, ILMN_1774806	791	90	12983	1.45897	1	0.95408	99.6722
		GOTERM_BP_FAT	GO:0009168~purine ribonucleoside monophosphate biosynthetic process	3	0.252738	0.312772	ILMN_1790757, ILMN_1667050, ILMN_1725043	849	18	13528	2.65567	1	0.986235	99.8786
		GOTERM_BP_FAT	GO:0009127~purine nucleoside monophosphate biosynthetic process	3	0.252738	0.312772	ILMN_1790757, ILMN_1667050, ILMN_1725043	849	18	13528	2.65567	1	0.986235	99.8786
[truncated: 1,121 more rows]

## Sheet: Supp Table 1 - Cluster 2
Original List		DAVID Annotation
[truncated: 3,930 more rows]

## Sheet: Supp Table 1 - Cluster 3
Original List		DAVID Annotation
[truncated: 1,251 more rows]

[truncated: 1 more sheets: Supp Table 1 - Cluster 4]
